# Supplementary material for: Induction of Wnt-Inducible Signaling Protein-1 Correlates with Invasive Breast Cancer Oncogenesis and Reduced Type 1 Cell-Mediated Cytotoxic Immunity: A Retrospective Study
Source: PLoS Comput Biol. 2014 Jan 9;10(1):e1003409. doi: 10.1371/journal.pcbi.1003409 (PMC3890420; doi:10.1371/journal.pcbi.1003409)
Supplement: Dataset S1 — Data.xls. This Microsoft Excel file contains gene expression values used and scoring coefficients for each of the top 10 principal components. (XLS) [file pcbi.1003409.s001.xls]

## Sheet: Raw Data
Included	Type	Sample ID	HistologicType	ARG1	B2M	CCL17	CCR5	CCR6	CD14	CD163	CD2	CD247	CD274	CD28	CD3D	CD3E	CD3G	CD4	CD8A	CD8B	CPM	CTNNB1	CXCR3	EBI3	EOMES	ETV5	FAS	FASLG	FOXP3	GATA3	GZMB	HIF1A	HLA.A	HLA.DRA	HLA.B	HLA.C	HLA.DMA	HLA.DOA	HLA.DPA1	HLA.DQA1	HLA.DQA2	HMGB1	ICAM1	IDO1	IFNA1	IFNA2	IFNG	IL10	IL12A
Y	N	TCGA-A7-A0CE-11	Breast	-4.3855	1.932	0.836	1.1085	0.33	5.0805	7.4665	3.8495	-1.0365	0.6285	-1.6395	-3.0925	-2.0495	-2.1345	-0.3335	2.8975	-2.5025	-0.0575	2.953	0.3615	-0.083	1.0875	-0.404	2.111	3.873	-0.4	0.08	3.834	-0.3605	1.3055	6.3785	2.7255	0.7	2.416	3.927	5.539	-0.72	0.524	1.1455	-0.5505	-0.532	-0.2645	-0.209	0.364	2.8035	1.064
Y	N	TCGA-A7-A0CH-11	Breast	-3.7295	2.052	1.584	0.831	0.9	5.6445	7.507	3.925	-0.3355	0.2515	-1.685	-2.7855	-0.6825	-1.397	0.2565	1.438	-2.8385	2.6455	0.643	1.86	0.2395	1.2435	-0.283	0.8535	3.1045	-0.2705	0.133	4.1805	-1.4495	2.0355	5.874	2.8455	1.1805	3.102	3.5135	5.294	4.7925	0.933	0.4785	-0.534	0.172	0.7055	0.7835	0.6035	2.431	-0.1175
Y	N	TCGA-A7-A0D9-11	Breast	-1.60925	2.57425	0.88025	0.46425	-0.95225	5.24975	7.35775	2.60075	-1.19575	0.69975	-0.75625	-4.12325	-1.58425	-2.90475	0.26725	0.26375	-2.95675	3.92325	-0.10725	0.26725	-0.00975	0.69525	0.02825	1.21725	2.95625	-0.55725	-2.92475	3.91625	-1.81575	2.20825	6.21025	2.76425	2.08075	3.57125	3.76975	5.32475	4.95075	1.27125	0.74525	-0.64425	-0.41075	-0.90625	-0.14225	1.08125	3.42875	-0.04825
Y	N	TCGA-A7-A0DB-11	Breast	-4.13	2.06	1.141	0.6705	-2.1055	5.837	7.11	2.715	-1.21	0.947	-0.595	-4.163	-0.817	-2.699	0.4955	0.2725	-3.5505	3.966	0.296	0.877	-0.4515	0.297	-1.388	0.9725	2.977	-0.196	-3.315	3.246	-1.6615	1.9955	6.008	2.757	2.0675	3.9395	3.434	5.022	4.666	0.8275	0.1265	0.416	0.374	0.1635	0.3755	0.6025	2.89	0.1935
Y	N	TCGA-A7-A13E-11	Breast	-3.908	2.267	-0.1495	0.5165	-0.947	5.5125	7.4625	2.8785	-0.9325	0.156	-0.535	-3.5635	-1.331	-2.793	0.483	1.32	-3.125	2.4805	-0.121	1.123	-0.1215	0.9285	-1.031	1.362	3.377	0.033	-0.309	4.219	-1.2745	1.7905	5.225	2.576	1.6315	3.5715	3.259	5.354	0.5385	0.4345	0.182	-0.0225	0.5385	-0.444	1.009	0.451	1.7985	-0.165
Y	N	TCGA-A7-A13F-11	Breast	-3.89	1.7365	0.21	0.511	-0.229	5.3155	7.467	3.516	-0.9315	0.573	-1.166	-3.3885	-0.887	-2.144	0.51	1.923	-2.342	2.4385	0.069	0.875	-0.3895	0.6515	-0.6995	0.68	3.664	-0.2085	-0.624	4.384	-1.3425	1.4345	5.2705	1.7785	1.1105	3.243	4.349	5.2875	0.442	0.566	0.1495	-1.2425	-0.2275	0.0255	0.4005	1.383	1.881	0.675
Y	N	TCGA-BH-A0AU-11	Breast	-4.0265	1.2455	0.0705	0.2975	-0.3405	4.4685	4.9835	3.904	-1.1075	0.1915	-3.355	-2.562	-0.3955	-1.82	0.7075	2.7945	-1.5985	-0.2405	1.228	1.7505	-0.3305	0.5335	-0.4445	0.9445	3.8475	0.2565	0.229	1.834	-1.399	1.5425	5.316	1.7795	1.314	2.349	3.745	5.0995	0.588	0.572	-0.102	-1.5975	-2.376	-0.168	0.3515	0.8315	0.734	0.929
Y	N	TCGA-BH-A0AY-11	Breast	-3.7445	2.0645	-0.2745	0.0555	-0.2385	4.7095	6.13	3.788	-0.5795	0.276	-2.222	-2.901	-0.615	-1.55	0.442	2.478	-2.59	1.208	0.8485	0.7085	-0.5845	1.0825	-0.941	1.8525	2.2255	0.495	0.4995	2.8	-1.5405	2.151	5.7775	2.594	1.9035	3.181	2.9945	4.9425	0.611	-0.089	0.346	-0.4395	-0.6425	0.0785	-0.1895	0.2785	0.577	0.3625
Y	N	TCGA-BH-A0B3-11	Breast	-3.988	2.5975	1.208	0.726	0.8085	4.559	6.0925	4.8445	-0.045	0.5485	-2.241	-2.0025	-0.449	-0.4445	-0.3725	2.9125	-1.7845	0.663	0.8415	1.2015	-0.2265	1.2155	-1.4545	1.551	4.0325	0.1755	1.487	2.7225	-1.1905	2.4505	6.124	2.87	2.2995	3.6005	3.1295	5.477	4.438	1.785	0.6775	-0.5765	-0.0915	0.0485	-0.092	1.9125	1.256	1.1395
Y	N	TCGA-BH-A0B5-11	Breast	-1.891	1.307	-0.434	0.5545	-2.9305	4.551	7.5845	2.2395	-2.102	0.5605	-3.655	-3.4435	-1.5945	-1.966	0.8975	1.0635	-2.57	3.7535	-1.229	0.834	-0.7395	0.1085	-2.3125	0.2445	1.265	0.0925	-2.5335	3.3605	-1.9685	1.0745	5.1945	1.318	0.937	4.189	4.0065	4.844	4.5455	0	-0.4035	-1.135	-1.8745	-0.185	0.2375	1.383	2.472	0.248
Y	N	TCGA-BH-A0B7-11	Breast	-3.278	0.918	0.7905	1.1575	0.1695	4.5465	5.9745	3.7305	-1.381	0.0925	-4.3735	-2.881	-1.255	-2.739	0.5405	2.6545	-2.175	-0.8015	2.475	1.4065	-0.4645	0.8045	0.191	1.356	3.0325	-0.3325	-0.6	2.4265	-1.073	1.1705	5.082	1.9365	1.686	2.6005	3.546	5.296	-0.321	2.0345	0.213	-1.139	-3.0755	0.6115	0.12	0.6875	0.428	1.4665
Y	N	TCGA-BH-A0B8-11	Breast	-3.6115	1.4855	0.2165	0.549	-2.1945	5.3115	6.7495	2.045	-1.409	-0.0575	-1.298	-4.4385	-1.378	-3.5525	0.781	0.9845	-3.406	3.9345	-0.068	0.672	0.1525	0.263	-2.0065	0.609	2.7295	-0.106	-2.064	2.6115	-1.845	1.385	5.9015	2.234	1.722	3.5025	3.066	4.9305	4.4865	0.3935	-0.203	-0.256	2.2335	0.086	-0.011	1.197	1.5205	-0.7075
Y	N	TCGA-BH-A0BA-11	Breast	-0.8795	1.698	0.1365	1.0235	1.0535	6.7485	8.002	5.0845	-0.2785	-2.4735	-1.3775	-2.319	-0.5395	-0.395	1.1495	3.353	-1.4225	1.306	0.805	3.489	0.625	-0.517	1.327	1.122	1.07	-1.047	0.0345	2.6365	-0.6745	1.371	7.3815	2.5005	1.1085	3.9	1.264	6.5435	2.6955	-0.4915	-0.762	-0.2055	-0.292	1.442	1.026	-1.0315	0.1015	0.009
Y	N	TCGA-BH-A0BC-11	Breast	-1.27	1.844	2.106	-0.001	-0.363	5.922	8.8735	5.0965	-1.021	0.2655	-0.988	-1.799	-0.868	-0.085	0.7	3.374	-1.9295	0.9195	-0.673	1.7945	-0.3785	0.433	-0.299	2.668	2.8145	0.304	-0.8195	3.6675	-1.8195	0.177	7.5705	1.469	-1.513	3.409	1.866	6.5005	-1.399	0.511	-0.504	-0.2075	0.609	-0.148	-0.969	1.211	0.4845	-0.406
Y	N	TCGA-BH-A0BJ-11	Breast	-3.431	1.2275	0.4365	0.9535	0.756	4.664	5.7955	3.7685	-1.1065	0.4095	-3.376	-3.2465	-0.9945	-2.195	0.0155	2.4135	-2.1675	-1.199	1.282	0.784	-0.976	0.463	-0.544	1.627	3.9435	0.217	1.06	1.722	-0.8695	1.2065	5.736	1.9765	1.391	2.8885	3.823	4.9855	0.484	1.338	0.0205	-1.0335	-2.354	0.2375	0.34	1.476	1.1285	1.899
Y	N	TCGA-BH-A0BM-11	Breast	-3.407	1.0115	0.4815	0.223	0.1875	4.5435	4.0705	4.2745	-0.0705	0.57	-2.813	-2.9255	-0.234	-0.728	-0.2095	2.4795	-2.144	-0.267	1.565	0.826	-0.546	0.7165	-0.043	1.6005	4.236	0.345	1.227	0.512	-1.5475	1.2975	5.556	1.799	1.19	2.5855	3.316	4.734	0.1645	0.948	0.625	-1.45	-1.201	-0.7385	0.2225	1.1275	0.149	0.9975
Y	N	TCGA-BH-A0BQ-11	Breast	-4.3565	1.4805	1.683	0.129	2.6755	5.6115	6.7045	3.893	-0.9175	-0.1045	-3.3725	-2.9845	-0.825	-1.5135	0.302	3.128	-2.072	0.9295	0.149	1.9565	0.4805	0.569	1.6595	1.9755	1.985	-0.014	0.7565	2.4345	-1.495	1.944	6.293	2.833	2.153	3.758	2.601	6.133	3.3295	0.2505	-0.3725	-0.5395	-1.8255	-0.005	0.0375	-0.157	0.518	-0.3655
Y	N	TCGA-BH-A0BS-11	Breast	-2.853	1.402	0.945	-0.5855	1.304	4.692	6.0275	4.3005	0.287	0.172	-3.358	-2.2515	-2.655	-1.334	0.868	2.2865	-1.898	0.152	0.826	1.8675	-0.675	0.4495	-0.2135	1.1265	0.8595	-1.0485	1.0565	2.8155	-1.1125	1.177	5.584	1.707	1.485	2.7625	2.9215	5.488	4.2255	0.289	-0.0135	-1.4015	-1.1405	0.333	1.2755	0.524	-0.033	0.1685
Y	N	TCGA-BH-A0BV-11	Breast	-3.963	0.7765	0	0.2865	-0.746	4.933	6.2035	1.61	-1.952	-0.0135	-3.5795	-4.9185	-0.8625	-4.026	0.039	0.686	-2.296	0.256	1.1425	-0.215	-0.9285	0.151	-0.431	1.127	1.9755	0.167	1.2435	1.7505	-1.5795	1.037	5.291	1.7915	1.318	2.4695	3.3155	4.576	0.0625	1.822	-0.176	-0.874	-0.176	0.1725	-0.03	0.188	1.442	1.426
Y	N	TCGA-BH-A0BW-11	Breast	-2.199	2.2495	3.285	1.1345	2.404	4.9895	6.216	5.782	1.841	1.0475	-0.4925	0.105	0.2215	0.239	1.789	3.8985	-1.375	0.3125	1.32	2.327	1.019	3.048	-2.071	1.643	4.574	0.527	-0.4535	4.807	-0.613	2.409	4.867	3.044	2.3285	3.806	4.262	5.091	-0.1875	2.1315	0.194	0.502	1.7325	0.7165	0.2715	2.233	1.766	1.3575
Y	N	TCGA-BH-A0BZ-11	Breast	-4.571	2.286	2.0855	0.187	-1.1315	5.9035	8.0935	3.2475	-1.225	0.6815	-1.2195	-3.503	-0.912	-3.0015	0.6225	2.262	-2.7595	1.5495	0.919	0.766	-0.0015	0.3005	-2.122	1.54	4.0415	-0.4825	0.1445	5.062	-1.475	1.5815	5.899	2.9635	1.6615	3.5395	3.832	5.7585	0.316	-0.2335	0.3455	0.1475	0.958	-0.569	0.1095	1.951	1.9385	0.3385
Y	N	TCGA-BH-A0C0-11	Breast	-5.051	1.424	0.7675	1.14	-0.66	4.1025	5.1105	3.5575	-0.737	0.067	-4.179	-3.2965	-0.9485	-2.1125	0.262	2.221	-2.036	-0.8985	1.5865	0.699	-0.711	0.735	-0.2075	1.3215	3.48	-0.1985	0.7805	1.895	-1.344	1.6715	5.8985	2.384	1.489	2.773	3.995	4.985	4.664	2.0635	-0.1715	-1.4165	-0.311	0.0745	0.122	1.4335	0.698	1.3205
Y	N	TCGA-BH-A0C3-11	Breast	-4.6095	1.058	1.201	0.3635	0.0635	4.4485	7.1755	4.5545	-0.711	-0.1215	-2.4125	-2.4595	-1.1065	-1.332	0.7805	2.9305	-1.829	-0.903	0.8665	1.5705	-0.716	1.222	0.251	0.7205	4.315	0.4335	-0.0835	2.341	-1.364	0.8285	5.3025	1.5465	1.0185	2.926	3.9605	4.997	0.7355	0.769	-0.0585	-1.2965	-2.116	0.2905	0.2715	0.886	1.082	1.3035
Y	N	TCGA-BH-A0DD-11	Breast	-2.7945	2.4785	0.71	0.461	-2.4775	5.028	7.49	2.0265	-1.551	1.053	-1.148	-3.9065	-0.762	-3.5185	0.316	1.1225	-3.0665	3.167	0.9015	0.182	-0.3205	0.1385	-2.5015	0.9185	4.089	0.2665	-3.0225	3.9135	-1.2535	1.92	5.359	2.177	2.215	2.7145	4.185	4.897	4.8925	1.852	0.882	-0.24	-0.973	-2.083	3.5675	1.517	3.292	-0.424
Y	N	TCGA-BH-A0DH-11	Breast	-3.437	1.8015	1.158	0.5875	-0.198	5.369	7.7175	4.4455	0.0145	0.46	-1.9755	-2.214	-0.916	-0.9445	0.347	2.7855	-2.0565	1.8705	-0.6115	2.005	0.072	1.2865	0.187	1.5375	4.1445	0.0545	-0.248	4.245	-1.984	0.784	6.127	1.6365	-0.7135	3.4055	2.9885	5.526	4.1995	1.1105	0.027	-1.2955	2.6865	-0.641	0.707	0.813	1.109	0.0215
Y	N	TCGA-BH-A0DK-11	Breast	-4.9855	0.769	0.71	0.2445	2.555	4.01	5.711	2.576	-1.91	0.5655	-4.1385	-4.187	-0.6425	-3.001	-0.605	1.139	-3.2395	-1.175	0.647	-0.6505	-1.05	0.5025	-1.125	1.5905	1.955	0.0305	0.3345	0.7875	-0.3075	0.7095	5.083	0.964	0.1795	2.239	2.9425	4.0845	0.098	0.8035	0.2905	-1.068	-1.5535	-0.928	0.0675	0.9245	0.8725	0.2885
Y	N	TCGA-BH-A0DL-11	Breast	-4.618	2.545	2.89	1.117	0.8525	4.406	6.913	4.6155	-0.1125	1.179	-1.6525	-1.793	-0.536	-0.8695	-0.028	2.8965	-1.8165	0.952	0.888	1.5035	0.5315	2.0525	-0.446	1.949	4.363	0.122	0.5595	4.244	-1.068	2.1295	5.032	2.884	2.0465	3.037	4.009	5.275	4.194	2.4465	0.4985	-0.177	1.0765	0.3325	0.2735	2.551	1.3365	1.089
Y	N	TCGA-BH-A0DO-11	Breast	-4.0845	1.2745	1.7635	0.0935	-0.5205	4.731	6.2325	3.9975	-0.564	0.461	-2.7485	-2.1465	-0.587	-1.224	0.25	2.995	-1.674	-0.4215	0.6175	1.4265	-0.6425	0.5225	0.1535	1.3895	4.838	-0.273	0.4805	2.665	-1.278	1.4945	5.2035	2.4655	1.2605	2.879	4.0965	5.126	0.1065	1.1535	0.0345	-0.897	-2.3685	0.555	0.428	1.9855	0.972	1.4675
Y	N	TCGA-BH-A0DP-11	Breast	-3.507	0.7825	0.872	0.3035	0.385	4.3155	5.7485	3.5575	-0.6615	0.1765	-3.177	-3.3105	-0.776	-2.5225	0.098	1.871	-2.8145	-1.1915	1.0575	0.085	-0.8255	0.742	-1.034	1.342	2.408	-0.0965	1.01	1.548	-1.8425	0.8155	5.433	1.999	1.4015	2.3325	3.1505	4.7025	4.1545	1.963	0.2915	-1.322	-1.9165	-0.335	0.5925	2.042	0.339	-0.0175
Y	N	TCGA-BH-A0DQ-11	Breast	-3.9685	1.39	0.022	0.372	0.282	4.4895	5.8245	3.959	-0.902	-0.12	-2.8545	-3.073	-0.5835	-1.6475	-0.1625	2.233	-2.3065	-1.439	0.98	0.9235	-0.5345	0.8875	-0.6885	1.1425	3.603	-0.2575	0.4375	1.899	-1.3345	1.4295	5.659	2.1915	1.3645	2.6255	3.628	4.968	3.767	0.941	0.1315	-1.4655	-1.428	0.4085	-0.016	1.3615	1.108	0.673
Y	N	TCGA-BH-A0DT-11	Breast	-4.13525	1.26675	1.30925	1.06675	0.29575	4.98175	7.40275	3.21575	-2.06125	0.37275	-3.67025	-3.41225	-1.97925	-2.89425	1.47175	1.39925	-2.64125	-1.42275	0.04825	-0.12025	-0.75825	0.94275	-1.02975	1.93925	2.85525	0.54975	-0.03875	2.30925	-1.11225	0.42275	6.00025	1.16875	-1.20575	2.71375	4.23675	5.06475	4.09375	1.07275	0.34325	-1.18075	-2.67875	1.10075	1.32025	-1.78075	2.57525	1.44625
Y	N	TCGA-BH-A0DV-11	Breast	-3.775	0.5925	0.854	0.1575	-1.4455	4.6955	4.5865	4.0815	-0.471	-0.2805	-4.363	-1.78	-0.8925	-1.0815	-0.072	3.435	-1.2695	0.5045	1.527	1.829	-0.752	1.258	0.796	1.2865	2.583	0.051	0.5845	2.7065	-1.8625	0.991	4.976	0.9535	2.171	2.7025	4.0405	4.972	3.9565	1.2935	-0.5455	-1.959	-2.756	-0.456	-0.268	1.3145	0.034	1.5285
Y	N	TCGA-BH-A0DZ-11	Breast	-4.1265	0.8245	0.599	0.2215	2.1155	4.73	5.0435	3.7915	-1.247	0.242	-3.7275	-2.817	-0.841	-1.8255	-0.1955	2.4685	-2.1275	-1.102	0.8215	0.7125	-0.4715	0.5655	-0.1735	1.2715	3.701	0.1785	0.389	0.6965	-0.5935	1.078	5.558	1.3275	0.854	2.916	3.4165	4.911	4.3825	2.317	0.271	-0.997	-1.857	0.1335	-0.0075	0.609	0.5915	1.3065
Y	N	TCGA-BH-A0E0-11	Breast	-3.781	0.7635	0.2305	0.684	-0.026	4.118	5.325	2.99	-2.055	0.2745	-4.62	-3.723	-0.7125	-2.3425	-0.1625	2.0855	-1.94	0.733	1.0635	0.6855	-0.557	-0.131	1.4	1.1525	3.528	0.224	0.8515	0.996	-1.655	1.073	5.375	1.411	0.795	2.0605	2.7495	4.5615	4.1235	0.095	0.8655	-2.1425	-2.219	0.2845	-0.436	0.4795	0.358	0.701
Y	N	TCGA-BH-A0E1-11	Breast	-3.512	0.5505	1.122	0.4675	0.1465	5.1395	4.1975	3.3475	-1.1025	0.099	-4.625	-2.979	-0.921	-1.497	0.216	2.106	-2.2475	-0.0105	1.3525	0.528	-1.0995	1.2365	2.058	0.9385	2.8185	0.0045	0.4875	2.412	-1.6825	0.8045	5.353	1.9585	1.0305	2.135	2.85	4.3765	0.06	1.051	0.0965	-1.7855	-1.6105	0.6285	-0.2635	0.61	0.201	1.839
Y	N	TCGA-BH-A0H5-11	Breast	-1.414	1.4725	1.011	0.4905	0.1865	4.2655	6.0895	3.497	-1.2245	-0.336	-4.068	-2.453	-1.312	-1.695	1.673	2.622	-1.812	0.3545	1.5575	0.3945	0.6935	1.404	0.315	1.063	2.7595	0.2075	1.266	3.303	-1.6865	1.358	5.337	1.556	1.4615	2.627	3.45	5.399	3.868	1.5885	0.2535	-1.231	-0.2805	1.9785	0.6505	0.7365	1.4875	0.675
Y	N	TCGA-BH-A0H7-11	Breast	-4.516	1.1515	0.863	0.2505	-0.7235	4.5715	6.371	3.371	-1.5375	0.5205	-3.7705	-3.394	-2.0685	-1.8275	0.0725	1.8935	-2.2055	0.2365	1.1925	1.3545	-0.8685	0.975	0.1465	0.8445	3.1105	0.37	0.583	2.371	-0.966	1.2505	5.4145	1.617	1.4055	2.636	3.518	4.6525	0.2175	1.2305	0.1295	-1.331	-1.551	0.4955	-0.382	0.521	0.5735	0.725
Y	N	TCGA-BH-A0H9-11	Breast	-1.427	2.3805	0.003	0.5365	-0.0825	3.571	4.5775	1.46	-1.909	0.609	-1.925	-4.2645	-1.145	-0.8565	-1.146	-0.058	-3.0295	3.075	0.8375	0.7765	0.1425	0.405	-0.3805	0.5115	0.3465	-1.569	-2.6055	1.4285	-1.1115	2.002	5.4415	2.9735	1.862	2.6725	0.912	4.338	2.5065	-0.3075	0.962	-0.2625	0.582	-0.515	-0.256	-0.1215	1.1715	0.163
Y	N	TCGA-BH-A0HA-11	Breast	-4.8915	0.7315	-0.0765	0.4755	-1.98	4.141	6.148	2.8025	-1.6315	0.385	-4.995	-3.32	-0.415	-3.135	0.3755	1.4675	-3.0645	-1.1195	0.7675	0.757	-1.304	0.6695	-0.702	1.4535	1.6025	0.8255	0.3825	2.2665	-1.101	1.434	5.1405	0.917	2.199	2.2345	2.7525	4.7315	3.228	0.433	-0.087	-1.429	-2.9135	0.2615	0.842	-0.3185	0.786	1.5405
Y	N	TCGA-BH-A0HK-11	Breast	-2.863	1.6395	1.638	0.083	-1.17	5.023	6.3635	2.7735	-1.5095	0.891	-3.255	-3.6805	-1.2545	-1.7455	0.1145	2.149	-2.0415	0.1065	0.969	0.291	-0.215	0.356	-0.6425	1.6595	0.9965	-0.123	0.6485	2.595	-1.1105	1.6975	5.5435	2.3345	1.887	2.642	3.18	4.8835	3.4515	0.8005	0.322	0.462	-1.617	0.2975	0.2035	0.258	1.489	1.1245
Y	N	TCGA-BH-A18J-11	Breast	-4.007	1.9655	1.9505	0.5895	-0.2515	5.284	8.4195	4.3775	-1.052	0.6165	-2.2455	-3.0015	-1.956	-2.142	0.6775	2.808	-2.2815	2.0075	0.314	1.508	-0.1355	0.4075	-0.374	1.703	4.256	-0.1365	-0.588	3.4415	-0.432	0.3245	5.8545	2.045	-0.3215	3.0865	4.5925	5.482	4.9235	0.7345	0.3205	-0.444	-0.162	-1.7425	-0.0145	-0.0495	1.6745	0.86
Y	N	TCGA-BH-A18K-11	Breast	-3.0305	0.896	0.1705	0.217	-0.817	4.2785	6.3985	2.87	-1.149	-0.075	-4.1725	-3.7135	-0.4425	-4.3785	0.613	1.6595	-2.526	1.2795	0.355	0.5965	-0.3785	0.54	-1.5205	1.4645	3.0785	0.6285	0.671	2.4085	-1.1795	1.2285	4.9425	1.989	1.1105	3.0645	3.1665	5.0295	4.235	1.665	-0.041	-1.001	0.327	-0.183	0.5905	0.741	0.861	0.985
Y	N	TCGA-BH-A18L-11	Breast	-5.526	2.7235	0.678	0.5005	-2.018	5.4525	7.305	2.036	-1.6295	0.502	-2.1645	-4.122	-2.4755	-3.022	0.5985	0.9345	-2.691	1.803	0.4825	0.5015	-0.54	0.2485	-0.03	1.053	3.5355	0.2805	0.817	3.777	-1.3385	2.316	5.536	3.063	1.9215	3.106	4.0945	5.3355	4.401	0.733	0.448	-0.3495	0.0355	-0.048	-0.2465	1.3715	1.9585	0.7135
Y	N	TCGA-BH-A18M-11	Breast	-2.299	2.1675	0.886	0.0145	-0.565	5.156	7.048	3.421	-1.805	0.925	-2.124	-2.652	0.3705	-2.104	0.4825	1.978	-3.15	1.3965	0.407	0.865	-0.5365	0.1815	-0.9945	1.872	3.1965	0.1805	0.2315	2.7645	-1.2935	1.934	6.0825	2.113	2.207	3.0175	3.2395	5.437	4.6175	0.1555	0.3045	-0.3495	-0.6695	-0.547	0.245	-0.336	1.501	1.1605
Y	N	TCGA-BH-A18N-11	Breast	-3.7655	1.864	-0.038	0.4675	-0.149	5.8565	7.216	3.221	-1.43	1.016	-1.154	-3.288	-1.75	-1.697	-0.18	1.399	-3.469	0.839	0.173	0.9465	-0.1425	0.697	-1.4065	1.985	2.953	-0.2485	0.2245	2.1535	-0.668	0.922	6.0365	2.59	0.12	3.064	3.519	5.0615	4.9345	0.7375	0.5895	-0.262	0.4165	0.355	0.0505	1.968	1.561	-0.3095
Y	N	TCGA-BH-A18P-11	Breast	-3.1085	1.077	-0.27	0.231	-1.0455	4.798	5.928	2.751	-1.344	0.4365	-3.172	-3.8095	0.053	-2.011	0.049	1.721	-3.305	3.233	-0.0565	0.314	-0.7785	-0.0935	-1.783	1.037	2.3745	0.3215	0.2875	1.522	-2.15	1.2135	5.435	1.4505	1.003	3.664	2.631	4.8865	0.72	0.176	0.2715	-1.3535	-0.859	-0.4915	0.096	0.7155	1.374	-0.2455
Y	N	TCGA-BH-A18Q-11	Breast	-3.738	1.1435	0.8185	0.1355	0.5325	4.3525	5.9835	3.7575	1.3255	0.714	-3.039	-2.636	-1.262	-1.638	0.392	2.511	-1.733	0.0895	0.5375	1.4635	-0.4675	0.366	0.1725	1.994	4.3875	-0.075	1.3185	2.825	-1.1165	1.514	5.1255	1.5695	1.251	2.8115	4.0455	5.0985	4.3735	2.3935	0.3065	-0.635	-1.0455	0.247	-0.177	1.159	0.8575	1.1655
Y	N	TCGA-BH-A18R-11	Breast	-3.7715	1.608	0.944	0.9835	0.9345	4.3485	5.5455	4.32	-0.7625	0.389	-2.784	-2.6155	-0.1945	-2.3045	2.381	1.4605	-2.477	0.554	1.6425	-0.527	-0.4715	1.3215	-2.3895	1.8595	3.1375	1.6985	-0.2895	2.2605	-1.0045	0.4405	6.2855	1.318	-0.242	2.643	1.8535	4.866	0.288	0.976	0.5215	-0.945	-2.997	1.1215	2.0345	1.0395	3.865	0.545
Y	N	TCGA-BH-A18S-11	Breast	-3.08533	2.15567	1.03017	1.57017	0.34567	4.97167	7.26817	4.11317	-0.67233	0.74567	-1.17833	-2.91283	-2.50933	-1.72033	0.73667	2.40417	-2.20233	1.76517	0.25017	1.58967	-0.24483	1.21367	-0.27383	1.31767	4.13467	0.43417	-0.20033	3.89617	-0.40783	1.23467	5.43517	2.38417	0.42717	3.43717	4.00267	5.65917	5.08817	1.34817	0.36267	0.39017	-0.47133	-0.12483	-0.13883	0.81217	2.09017	0.36067
Y	N	TCGA-BH-A18U-11	Breast	-3.2935	1.5985	1.2875	0.3625	0.365	5.2035	7.1855	3.993	-0.777	0.6145	-2.431	-2.523	-1.99	-3.112	0.319	2.2515	-2.0935	-0.428	0.0255	0.945	-0.2835	0.5605	-1.351	2.2405	4.1035	0.4705	-0.527	3.398	-0.9505	0.4495	5.2125	1.197	-0.1185	3.141	3.904	5.2925	4.6395	0.9165	0.0285	-0.1055	-1.0875	0.66	0.5615	0.902	1.6045	0.5985
Y	N	TCGA-BH-A18V-11	Breast	-4.2985	0.7145	0.213	0.469	-0.5515	4.8305	6.698	3.0115	-2.0095	-0.137	-3.0045	-3.032	-1.1025	-1.6605	0.194	1.4295	-2.116	0.9305	0.654	0.7405	-0.426	0.5225	0.2805	0.3415	3.266	0.7435	0.37	2.0755	-2.3445	1.193	5.1785	0.968	1.2395	2.661	4.121	4.412	4.0755	1.1055	-0.103	-1.2405	-1.434	-0.076	-0.0715	0.301	0.4555	0.6245
Y	N	TCGA-BH-A1EO-11	Breast	-2.438	2.5325	1.9665	0.8115	-0.834	6.343	8.4675	3.693	-0.5415	0.3775	-0.5775	-2.708	-0.9875	-1.874	0.5365	1.67	-2.574	2.4995	-0.3995	1.5035	0.44	0.941	-1.556	1.343	3.99	-0.564	-3.054	5.0015	-1.2645	1.1765	6.255	2.0575	0.315	4.2675	4.6335	6.1495	5.4445	-0.1675	0.074	0.3805	0.0145	-0.3525	0.452	1.4035	3.972	-0.493
Y	N	TCGA-BH-A1ET-11	Breast	-3.0705	2.2395	0.5145	0.709	0.27	5.2305	7.4925	4.208	-0.991	0.319	-2.0855	-2.551	-1.5745	-2.8585	0.332	2.127	-2.238	0.6065	0.4565	1.5065	-0.2245	0.638	-1.948	1.2215	4.9555	0.024	0.363	4.602	-1.075	1.6285	5.946	2.6815	1.5205	3.6625	5.153	5.6885	4.8135	0.697	0.171	-0.6235	0.341	0.9425	0.6985	2.414	2.604	1.409
Y	N	TCGA-BH-A1EU-11	Breast	-2.99	1.772	1.3235	0.552	-0.233	5.4705	7.913	3.705	-1.3825	-0.371	-2.5955	-2.934	-0.8	-2.636	2.269	1.6905	-2.485	-0.514	-0.0325	1.106	0.02	0.7005	-1.0675	1.278	3.781	0.654	-0.262	2.969	-1.3715	1.2045	5.7405	1.5905	1.3415	2.8255	3.0685	5.334	0.5125	0.1055	0.0265	-1.1175	-1.711	0.0505	0.4095	-0.9515	2.113	1.06
Y	N	TCGA-BH-A1EW-11	Breast	-3.014	2.4235	0.461	0.3845	1.481	4.844	7.7705	4.623	-1.188	0.681	-1.4095	-1.605	-1.1725	-1.5975	1.2735	3.426	-2.1605	-0.3055	-1.091	1.6765	-0.524	0.2165	-2.204	2.1895	5.065	0.45	-0.424	3.6275	-0.815	0.043	5.5885	1.0375	-1.0965	2.907	3.188	5.443	4.946	0.9695	0.1015	-0.5385	0.171	0.675	1.0395	2.3345	2.8165	1.408
Y	N	TCGA-BH-A1F0-11	Breast	-3.0325	2.446	1.477	0.5115	0.17	4.806	7.4695	4.141	-1.2455	0.0595	-2.269	-2.2705	-1.141	-2.085	0.6035	2.637	-2.2485	1.812	-0.21	1.982	-0.5655	0.944	-1.627	1.5945	3.7215	0.1435	-0.178	3.1255	-1.316	1.614	5.9735	2.591	1.099	3.324	4.385	5.6595	0.2505	0.821	0.1245	-0.8235	1.304	0.949	0.451	2.0565	1.2745	0.8875
Y	N	TCGA-E2-A153-11	Breast	-0.146	0.397	0.608	-0.282	-1.4945	1.814	1.8335	0.2835	-1.6965	-0.347	-3.1555	-0.186	-0.3145	-0.1585	5.8675	0.691	-0.152	-1.8215	2.351	-0.4735	2.1785	0.3385	-0.8825	0.449	1.0745	1.25	1.487	0.5855	-1.8795	0.529	3.3985	0.303	3.375	4.172	-0.0965	2.1605	0.846	-0.0815	-0.418	-1.4465	-1.7555	0.3355	0.578	1.432	4.0505	2.359
Y	N	TCGA-E2-A158-11	Breast	-2.356	1.852	0.6605	0.195	-1.8505	5.3115	6.9185	2.139	-1.495	0.387	-2.3225	-4.2425	-0.734	-2.562	-0.083	0.146	-3.4485	2.6055	-0.078	-0.094	-0.6495	-0.418	-0.972	1.3705	1.9055	-0.29	-3.608	2.461	-1.681	1.8005	5.9505	2.287	1.5925	3.854	3.383	5.0845	4.6045	1.256	0.144	-0.8725	-2.1025	0.0985	-1.3595	1.3195	2.6765	-0.5435
Y	N	TCGA-E2-A15I-11	Breast	-3.468	1.673	0.7925	0.2375	-1.577	4.5835	7.31	3.0775	-2.105	0.602	-2.6755	-3.3135	-1.8875	-3.0715	0.4525	1.2655	-2.228	3.118	-0.5645	1.124	-0.7285	0.4455	-1.754	1.5455	3.0505	0.4915	-1.8095	3.1715	-1.6905	1.0445	5.042	1.7585	0.369	3.575	3.9485	5.0415	0.3385	-0.0425	-0.214	-1.337	0.008	-0.01	-0.415	1.91	1.423	0.3915
Y	N	TCGA-E2-A15M-11	Breast	-2.871	2.244	1.0255	-0.2275	0.6605	5.9275	8.426	4.1235	-0.803	1.3345	-0.745	-2.809	0.451	-1.9155	-0.108	1.7905	-2.657	0.282	1.908	0.2225	-1.099	0.514	-3.027	2.2825	2.9385	0.6405	-0.773	2.0995	-0.2205	1.672	7.287	2.17	1.2445	2.9925	3.343	5.774	0.0775	-0.2055	0.921	1.684	0.7815	-0.2995	-0.5415	3.5435	1.4525	-1.324
Y	N	TCGA-E2-A1BC-11	Breast	-2.8735	1.6545	0.1775	0.233	-2.9345	4.554	7.243	1.155	-2.5135	0.2995	-2.7955	-4.293	-2.8775	-4.336	0.4815	-0.262	-2.794	3.562	-0.476	0.3685	-0.2105	0.3045	-2.455	0.4175	2.0465	0.25	-2.447	4.32	-1.7335	1.389	4.7255	2.3145	1.4175	3.337	3.6455	4.675	0.8015	0.0765	0.0435	-1.115	-0.375	0.191	0.5365	1.216	2.2375	-0.8995
N	M	TCGA-E2-A15A-06	Invasive Ductal Breast Carcinoma	-3.19475	2.00925	2.26975	0.48425	1.74325	4.38425	5.70675	5.15825	1.09775	0.88775	-1.17975	-0.58175	0.51775	0.33925	0.11175	3.09275	-1.27625	-1.20375	-0.71625	2.24275	-0.14775	1.93625	-2.96875	0.03775	4.23225	-0.06025	0.99975	3.48725	-2.88525	1.63775	5.93025	2.88825	1.87075	3.55075	3.48525	5.46875	0.44825	1.09075	0.24125	-0.85575	1.83725	-0.40425	0.28275	2.68875	1.42475	-0.14675
N	M	TCGA-E2-A15E-06	Invasive Ductal Breast Carcinoma	-3.41	0.827	1.859	0.449	2.333	4.1715	6.01	3.5965	-0.0345	-0.1255	-2.732	-1.855	-0.748	-2.119	0.6555	2.282	-1.6735	-1.9955	0.781	1.8665	-0.475	0.9815	-3.324	-1.288	2.714	0.427	1.415	3.309	-2.1765	0.6285	5.08	0.656	0.793	2.702	3.989	4.977	0.8425	2.9655	-0.361	-1.116	-0.282	-0.303	0.149	0.8545	1.2765	0.2575
N	M	TCGA-E2-A15K-06	Invasive Ductal Breast Carcinoma	-4.283	0.1095	0.931	0.335	-1.315	4.334	6.576	0.3045	-4.2525	-0.58	-5.2635	-4.845	-2.0635	-5.2525	0.6195	-0.3855	-2.9965	-2.5545	0.9765	0.036	-1.0045	-0.7005	-3.6905	-1.942	2.3565	0.6445	2.285	0.998	-4.2455	0.5755	4.861	-0.463	0.842	2.675	3.653	5.1305	4.868	1.321	0.037	-1.092	-3.5615	0.115	0.2185	0.3955	1.189	-0.9575
Y	BC	TCGA-A1-A0SD-01	Invasive Breast Carcinoma	-4.171	1.5995	-0.1935	0.139	-0.2025	4.4975	6.8935	1.719	-3.2955	0.1785	-2.6175	-4.4345	-1.476	-3.8315	-0.147	0.4625	-3.3455	-0.888	-0.3375	0.466	-0.3855	0.305	-1.814	1.147	2.043	-0.3235	2.6065	1.235	-2.396	0.7395	5.1405	2.2825	0.977	2.4175	3.9375	5.0325	4.1005	1.09	0.485	-1.2095	4.1335	-1.8315	0.411	1.152	0.8995	-0.305
Y	BC	TCGA-AO-A0J5-01	Invasive Breast Carcinoma	-5.084	0.9065	0.304	0.4825	-1.952	4.612	6.686	3.308	-2.421	-0.073	-2.2965	-4.176	-1.395	-2.5055	0.5625	2.1075	-2.5805	0.3395	0.766	2.057	-0.262	0.266	-1.6805	0.482	3.1505	-0.58	2.9295	1.8405	-0.996	1.273	6.2865	2.269	1.5985	3.47	3.801	5.676	0.4795	4.2965	0.2595	-0.766	-2.2065	-1.671	-0.2245	0.339	1.071	-0.75
Y	BC	TCGA-AR-A1AH-01	Invasive Breast Carcinoma	-3.1155	-1.008	0.442	0.3525	-2.098	4.4395	6.566	1.336	-3.0915	0.308	-4.8665	-5.0715	-0.5605	-3.742	0.6435	-0.3405	-3.9415	-0.3235	0.388	-0.0185	-0.689	-0.3415	-0.964	-0.889	0.9495	0.4255	-0.395	1.1065	-1.632	-0.4925	4.893	-0.0785	-0.3645	1.999	1.9055	3.607	4.4085	1.2945	0.099	-0.1855	-3.7455	-0.0155	-1.4465	0.1325	0.98	-0.114
Y	BC	TCGA-AR-A1AI-01	Invasive Breast Carcinoma	-4.1105	2.529	3.451	3.3125	-0.464	5.0355	7.3275	4.9345	0.5775	3.059	-2.5345	-1.4775	0.2705	-0.5915	1.575	3.853	-0.884	0.055	-1.2865	2.3015	-0.203	3.343	-3.168	3.4555	5.4095	1.3425	-0.529	5	-0.957	2.5435	5.169	3.311	2.6655	3.751	4.455	5.4755	5.479	3.139	0.471	1.068	2.4375	1.4495	-0.7015	6.1115	1.5515	0.6115
Y	BC	TCGA-AR-A1AJ-01	Invasive Breast Carcinoma	-3.6815	3.223	3.2575	1.681	1.664	5.1645	6.723	5.622	1.0145	2.8045	-0.304	-0.5155	-0.31	1.379	0.5975	3.3315	-1.3285	0.486	0.915	2.7935	0.2335	1.5905	-1.1435	1.809	5.2955	0.452	-0.7645	5.1355	-0.102	3.4365	5.7675	3.924	3.786	3.5765	4.3095	5.324	0.515	1.476	0.344	1.17	3.345	0.1045	-0.171	4.5015	1.9895	2.028
Y	BC	TCGA-AR-A1AK-01	Invasive Breast Carcinoma	-4.2355	2.8755	2.6875	1.85	-0.0295	4.876	6.9445	5.309	-0.0135	1.8125	-1.895	-1.06	-2.236	-0.6485	0.6205	3.3975	-1.502	-1.0215	-0.444	2.37	0.944	2.19	-1.315	1.165	5.2135	0.5135	1.5155	4.6375	-1.2265	2.3085	5.5405	2.7505	1.8985	3.6095	4.7295	5.976	5.05	2.233	-0.227	-0.048	0.897	-0.04	-0.136	3.7995	2.6055	0.488
Y	BC	TCGA-AR-A1AL-01	Invasive Breast Carcinoma	-4.2655	1.5215	1.6295	0.812	1.401	4.2825	6.368	3.628	-1.512	-0.234	-2.962	-3.12	-0.822	-2.685	0.4545	1.506	-2.923	-0.83	-0.312	1.395	-0.7135	1.3095	-2.6305	0.6835	3.3665	0.0405	1.528	3.26	-1.824	1.162	4.5315	2.152	1.04	2.651	4.027	4.7335	1.243	5.2675	-0.2255	0.641	-1.3785	1.1375	-0.102	0.45	1.396	1.5495
Y	BC	TCGA-AR-A1AN-01	Invasive Breast Carcinoma	-3.293	1.147	0.4655	0.6985	1.0535	4.631	6.8375	4.2375	-1.064	0.478	-2.025	-2.025	0.177	-1.9835	0.105	2.0795	-2.748	-1.698	0.1105	1.6435	-0.877	1.1905	-1.4115	0.7925	2.999	0.084	1.11	3.7595	-0.5745	1.314	6.019	1.1075	1.2765	3.1765	3.352	5.6585	4.9915	0.812	0.015	-0.147	-0.789	2.151	0.857	1.0765	1.113	1.691
Y	BC	TCGA-AR-A1AO-01	Invasive Breast Carcinoma	-3.3585	3.255	3.2605	2.9585	1.5755	5.486	8.0345	5.6905	0.5665	3.305	-1.028	-0.7435	-0.3405	-0.151	0.7285	3.738	-1.1885	1.4715	0.394	2.7745	-0.112	2.1895	-1.1295	1.4545	5.7395	0.7575	-0.988	5.4945	0.173	2.796	5.8985	2.8355	2.587	3.7795	4.85	5.724	5.49	2.692	0.746	0.7695	1.324	-1.232	1.3295	2.739	3.4795	-0.1805
Y	BC	TCGA-AR-A1AP-01	Invasive Breast Carcinoma	-6.385	2.6175	2.6025	1.066	-0.2125	4.2045	6.839	3.956	-1.088	1.1045	-2.6695	-2.771	-1.1505	-2.587	0.4005	1.801	-2.6255	-0.741	0.969	1.5375	-0.6855	1.5695	-1.898	1.1615	4.467	0.7895	2.3475	3.743	0.073	1.4285	4.9465	1.815	2.1985	2.863	4.046	5.2805	5.1765	3.3585	0.251	0.2495	-0.143	0.312	0.272	2.2245	1.808	0.134
Y	BC	TCGA-AR-A1AQ-01	Invasive Breast Carcinoma	-4.351	2.5095	3.71	2.4885	0.645	4.49	6.9885	4.896	-0.0015	2.37	-2.105	-0.8395	0.0535	-0.4635	2.0285	3.553	-1.4795	-0.182	0.752	2.518	0.2425	2.241	-2.1755	1.747	4.627	1.119	-0.237	5.0785	-1.433	2.9445	5.1695	3.779	3.145	3.6245	4.437	5.58	0.589	3.7075	0.6345	0.8595	2.4665	2.141	-0.1665	4.478	2.212	0.6
Y	BC	TCGA-AR-A1AS-01	Invasive Breast Carcinoma	-5.886	0.5585	0.8885	0.583	-2.5615	4.498	7.3695	-1.1335	-5.4385	-0.311	-3.326	-5.0775	-0.27	-4.927	0.212	-2.098	-3.8285	-0.7095	1.287	0.005	-1.2515	-1.193	-1.471	-0.531	-0.029	-0.124	1.759	1.084	-2.721	0.967	5.107	0.6535	2.4345	3.1405	4.117	4.9645	-0.6995	0.5495	-0.297	-1.191	-4.5665	1.3735	0.171	-0.568	1.2465	0.1515
Y	BC	TCGA-AR-A1AT-01	Invasive Breast Carcinoma	-3.5085	2.6415	2.3095	1.1085	0.775	4.545	6.363	5.0025	0.296	1.2695	-1.9695	-1.382	-0.5615	-0.703	0.859	3.23	-1.883	-0.099	0.387	2.3095	-0.064	1.451	-2.7135	0.788	4.3735	0.1925	1.3815	4.5625	-0.3875	2.903	5.1185	3.251	2.4705	3.2635	4.299	5.2895	0.395	2.067	-0.1015	1.231	1.669	0.07	0.547	3.103	0.991	1.172
Y	BC	TCGA-AR-A1AU-01	Invasive Breast Carcinoma	-3.3105	1.5205	0.8575	0.7515	-0.7415	4.4965	7.2765	2.8785	-2.148	0.9	-2.3375	-2.932	-2.1905	-2.8655	0.479	1.8555	-2.485	-0.13	0.435	1.114	-0.756	0.2495	-2.1735	0.785	2.7335	0.723	1.244	3.4845	-1.5585	0.7395	4.809	1.139	1.1685	2.6835	3.737	4.916	5.0305	3.926	0.164	-1.087	-1.1845	-0.3555	-0.8705	-0.3125	1.8025	0.031
Y	BC	TCGA-AR-A1AV-01	Invasive Breast Carcinoma	-4.458	3.5385	2.843	3.595	2.9185	4.694	6.6025	5.699	2.296	3.332	0.087	0.288	1.241	0.461	2.3595	4.076	-0.344	0.565	-1.1465	2.566	1.5225	4.5095	-2.4995	2.1915	5.033	2.2005	1.5195	4.803	-0.7905	3.35	5.507	3.7085	3.01	3.9025	4.68	6.0115	4.971	4.273	0.038	0.9255	2.844	2.4305	-0.6935	5.607	2.9065	1.0075
Y	BC	TCGA-AR-A1AW-01	Invasive Breast Carcinoma	-4.3025	1.4125	-0.1705	0.4635	-1.307	3.867	6.32	1.7905	-3.449	-0.146	-3.8915	-4.1975	-1.9535	-4.1085	0.1975	0.085	-3.284	0.0095	0.0115	1.0765	-1.14	0.218	-3.192	-0.402	1.8235	-0.063	1.381	1.4685	-1.3875	1.1245	4.4895	1.487	1.5205	2.684	4.185	4.7195	4.43	2.336	-0.1935	-1.097	-1.547	0.4815	-0.285	1.0995	1.807	-0.2045
Y	BC	TCGA-AR-A1AX-01	Invasive Breast Carcinoma	-1.7545	3.591	2.336	1.7055	2.4665	4.8555	7.3385	6.4255	1.3275	1.4065	-0.631	0.345	-1.0065	1.1485	0.539	4.515	-1.153	-0.97	0.1905	3.088	0.6935	3.5315	-2.086	2.086	5.416	0.3655	1.3345	6.139	-0.9875	2.666	6.6015	3.515	2.92	3.9205	4.9185	6.298	5.345	3.492	0.1625	-0.526	2.243	0.0825	2.0925	3.678	1.295	2.8705
Y	BC	TCGA-AR-A1AY-01	Invasive Breast Carcinoma	-4.184	1.5075	-0.905	-1.46	-1.6925	3.7805	7.505	1.9785	-3.5505	0.4505	-3.9295	-3.9685	-0.59	-3.416	-0.055	0.039	-2.774	0.646	2.2055	-0.776	-1.571	0.714	-1.1275	2.2555	2.9085	0.9915	-2.0315	3.3105	0.7895	1.253	4.8775	1.606	1.9705	0.7305	2.402	3.666	3.7695	5.637	0.771	-0.0075	-1.3285	0.325	-0.0965	-0.0105	0.026	-0.9575
Y	BC	TCGA-BH-A0AU-01	Invasive Breast Carcinoma	-2.5115	2.205	1.4215	1.0835	0.3885	3.8005	7.0035	4.9075	-0.403	1.034	-2.041	-2.0305	-0.482	-1.908	0.632	2.699	-1.838	-0.8205	0.048	2.239	-0.1445	1.534	-3.391	1.4625	4.6695	0.5975	1.172	4.0805	-1.3295	1.0925	5.1	2.494	0.8215	2.799	4.291	5.237	-0.607	2.128	0.0525	-0.835	1.3475	0.6885	0.6185	1.5065	2.1465	0.229
Y	BC	TCGA-BH-A0AV-01	Invasive Breast Carcinoma	-4.519	1.3465	-0.0645	0.4035	-1.3955	5.144	7.2435	2.5655	-2.189	0.2865	-4.8045	-3.771	-1.0845	-2.605	0.391	0.6535	-3.2195	0.418	1.033	1.2245	-1.215	0.7585	-0.9205	0.402	3.413	-0.0895	-3.1235	3.988	-1.3185	1.4265	4.88	2.329	1.6355	2.816	3.6345	4.816	0.071	2.555	-0.6625	1.094	-1.796	1.017	0.4175	-0.0295	0.7895	-0.307
Y	BC	TCGA-BH-A0AZ-01	Invasive Breast Carcinoma	-3.56	1.9365	1.032	0.7905	0.3085	4.4495	6.9305	1.7495	-1.789	-0.069	-4.11	-1.8575	-1.6075	-1.7785	0.0825	2.352	-1.7275	-0.502	0.7575	2.091	-0.9175	1.4375	-0.8115	0.623	3.789	0.394	2.5115	2.4925	-1.361	2.4215	5.316	2.654	2.9155	3.052	4.183	5.436	4.559	0.582	-0.5715	-0.6365	-0.8675	-0.035	0.346	1.675	0.826	-0.0015
Y	BC	TCGA-BH-A0B0-01	Invasive Breast Carcinoma	-3.7485	3.707	2.6365	0.8085	-0.24	4.799	7.2165	4.9735	-0.1275	0.9875	-2.6965	-1.8305	-0.066	-0.3	0.8765	3.0785	-2.271	0.795	-0.008	2.385	0.0905	1.393	-1.7685	1.167	5.1055	0.468	2.3525	4.2395	-1.1905	3.15	6.596	3.554	3.5545	4.601	4.877	6.3805	0.448	4.8195	-0.5775	0.0115	1.2225	0.0405	-0.2375	0.972	0.65	-1.664
Y	BC	TCGA-BH-A0B5-01	Invasive Breast Carcinoma	-3.508	2.0645	1.7445	0.6055	-0.53	3.693	6.323	4.064	-1.148	1.122	-2.3215	-2.468	-1.064	-2.0245	0.09	2.375	-2.499	-0.977	1.9375	1.715	-0.4375	0.8305	-1.7375	1.054	3.305	0.173	1.858	2.273	-1.616	1.9	5.272	2.449	2.244	2.395	3.618	4.849	0.2815	1.2555	1.7835	-0.21	-0.496	-0.187	-0.148	1.8235	0.9415	1.523
Y	BC	TCGA-BH-A0B7-01	Invasive Breast Carcinoma	-4.105	2.028	2.8105	1.521	1.524	4.4845	7.0755	5.289	0.823	0.6955	-1.5875	-1.0675	0.1715	0.106	0.3425	3.4135	-1.6835	0.3745	-0.213	2.3475	-0.11	2.791	-1.9105	0.938	5.4525	0.2075	0.614	4.582	-0.526	1.553	5.448	2.4215	1.406	3.334	4.93	5.527	0.205	4.316	-0.426	-0.1895	1.386	0.552	-0.127	2.717	1.388	0.272
Y	BC	TCGA-BH-A0BF-01	Invasive Breast Carcinoma	-3.44	3.0785	2.52	2.5005	0.1625	4.642	7.1445	5.5455	0.989	2.1835	-1.0865	-0.206	-0.093	-0.262	0.797	4.023	-1.1135	-1.042	1.586	2.643	0.7	3.5925	-2.1215	1.0225	5.084	0.7065	1.1145	4.9905	-0.8285	2.9985	5.6955	3.0725	3.831	3.564	4.7775	5.6365	-1.7425	4.259	0.768	0.389	1.972	1.623	1.1235	5.2165	2.434	0.478
Y	BC	TCGA-BH-A0BG-01	Invasive Breast Carcinoma	-3.827	2.486	2.0245	1.6205	0.6725	4.3055	6.236	5.0435	0.3705	1.75	-2.034	-1.5725	-0.1055	0.4965	1.238	3.1075	-1.559	2.9125	0.689	2.1335	0.1785	2.628	-1.056	1.9715	5.3405	0.632	-1.498	4.9085	-1.8795	3.3725	5.486	3.3295	3.1135	3.4215	4.452	5.6445	4.843	3.0585	0.593	0.363	3.4565	-0.0315	-0.4135	4.019	1.041	0.5175
Y	BC	TCGA-BH-A0BL-01	Invasive Breast Carcinoma	-4.585	2.6645	2.071	1.6775	0.844	3.785	6.167	4.75	0.214	2.093	-1.9255	-1.4355	-0.5315	0.745	0.266	2.6605	-1.514	0.5395	-0.166	1.715	0.868	2.5445	0.7035	1.092	4.277	0.5315	-0.0395	4.0695	-0.485	2.431	4.46	2.8375	1.8385	2.618	3.787	4.8175	3.689	1.9575	0.782	0.444	2.6025	-0.0375	-0.024	4.25	1.527	0.007
Y	BC	TCGA-BH-A0BO-01	Invasive Breast Carcinoma	-0.2885	1.6865	2.7505	0.5915	0.4	5.4055	7.495	2.502	-1.706	3.118	-2.6895	-4.0735	-2.064	-2.373	-0.1135	1.7755	-3.05	0.2865	0.61	1.015	-0.253	0.3475	-2.0065	1.4105	2.217	-0.1415	0.25	3.0505	0.24	1.8885	6.5985	2.243	1.9995	3.5515	3.901	5.9215	5.2405	1.867	0.0515	2.936	-1.1365	-0.2115	0.2365	1.12	2.6975	0.889
Y	BC	TCGA-BH-A0BP-01	Invasive Breast Carcinoma	-4.084	1.285	1.601	0.5435	-1.05	4.5945	6.9935	3.1375	-1.788	0.4755	-2.4705	-3.6135	-1.7875	-1.606	0.0205	1.2855	-2.928	0.9385	-0.142	1.2755	-0.328	0.8195	-0.4665	0.92	3.3435	0.0145	1.1995	2.6645	-1.307	0.6905	4.9835	1.5375	0.5435	2.786	4.142	5.032	0.205	0.783	0.7275	-0.478	-0.696	0.324	0.3535	1.14	1.5505	-0.0705
Y	BC	TCGA-BH-A0BQ-01	Invasive Breast Carcinoma	-4.9365	1.934	3.092	0.455	2.1785	4.014	6.406	4.2915	-0.5305	0.5795	-2.8205	-2.219	-0.204	-1.535	0.0505	3.0985	-2.055	-0.7525	1.4705	1.528	-0.251	1.8575	-1.236	1.632	3.1565	0.3415	2.0155	4.1735	-0.562	2.0825	5.2875	3.0535	2.514	2.822	4.0845	5.179	4.661	2.792	0.3645	0.895	-0.265	0.635	-0.18	0.757	0.6715	0.155
Y	BC	TCGA-BH-A0BR-01	Invasive Breast Carcinoma	-0.38	2.0715	1.5165	0.8555	-0.38	5.4605	7.039	4.0515	-0.978	1.0385	-1.243	-2.55	-0.4495	-1.113	0.179	2.2045	-3.0525	0.653	-0.9395	1.6685	-0.6365	0.577	-1.4835	1.1935	4.2925	0.0225	1.5065	3.3565	-0.295	1.9485	6.0635	3.423	1.632	3.5115	4.7015	5.3915	0.209	2.865	-0.604	1.0445	0.8055	-0.273	-0.1255	1.748	0.7795	-0.1045
Y	BC	TCGA-BH-A0BS-01	Invasive Breast Carcinoma	-4.1795	1.888	1.6115	0.7415	-0.536	3.8855	5.905	4.141	-1.1145	1.4485	-3.519	-2.645	-0.8005	-1.8435	0.581	2.1195	-1.814	-1.56	0.0245	1.865	-0.5705	1.2575	-3.313	0.1925	4.288	0.23	1.9315	3.6455	-1.4545	2.8745	4.594	3.3815	2.261	2.8925	3.584	4.8275	0.289	1.908	1.0945	-0.4005	1.064	0.726	-0.504	1.8465	0.522	1.2955
Y	BC	TCGA-BH-A0BT-01	Invasive Breast Carcinoma	-4.2185	0.894	0.1385	0.379	-0.878	3.8095	6.068	1.1515	-3.975	0.0135	-5.1395	-4.6115	-1.797	-4.219	0.551	0.394	-3.365	-0.044	1.074	1.1505	-1.345	-0.1245	-2.747	0.1215	0.51	-0.448	2.2395	1.494	0.2235	2.089	4.8755	2.382	2.418	1.9315	3.174	4.4575	3.8345	1.319	0.0095	-1.2445	-2.9295	-0.4205	0.1745	0.1345	0.9295	0.124
Y	BC	TCGA-BH-A0BW-01	Invasive Breast Carcinoma	-5.2025	3.211	2.4385	2.564	0.044	4.6655	6.345	4.8555	0.541	3.064	-2.3715	-1.7	-0.588	-1.307	1.005	2.3775	-2.584	-2.0185	-0.3965	2.109	0.3145	2.552	-1.5375	2.7905	5.197	1.0435	-1.1645	4.443	-0.208	4.267	4.9925	3.6095	3.477	3.48	4.129	5.2565	0.398	2.6945	0.1775	1.68	3.171	0.256	0.15	6.0515	2.635	1.5125
Y	BC	TCGA-BH-A0BZ-01	Invasive Breast Carcinoma	-3.82	2.2885	2.3115	1.708	-0.694	4.9885	7.853	5.385	0.5065	2.0715	-2.2095	-0.7965	-1.102	-0.761	0.8445	3.647	-1.469	-1.4865	0.7425	2.9155	-0.3145	3.64	-2.339	0.7345	5.4845	1.1685	0.879	5.073	-1.0875	3.005	6.038	3.663	3.4545	3.278	4.442	5.906	0.8385	2.1305	0.254	0.16	2.573	0.7765	0.0445	3.4195	1.6865	-0.3005
Y	BC	TCGA-BH-A0C1-01	Invasive Breast Carcinoma	-4.3655	1.6825	3.3555	1.414	0.5355	4.1205	6.654	4.683	-0.1865	0.994	-3.0425	-1.9335	0.0255	0.0005	0.662	3.5135	-1.6925	-0.5975	0.3335	2.033	-0.088	2.8435	-2.088	1.4515	4.3775	1.0285	2.0185	4.164	-0.2935	1.9425	4.9765	3.1515	1.875	2.94	4.5145	5.568	4.8115	4.096	0.0985	0.1185	1.377	-0.247	-0.4385	1.626	0.8465	-0.206
Y	BC	TCGA-BH-A0C3-01	Invasive Breast Carcinoma	-2.452	2.096	2.816	0.709	-0.0035	4.032	6.9905	4.692	-0.487	1.031	-1.7755	-1.699	-0.364	-0.9685	0.129	2.515	-2.2535	0.894	0.797	2.103	-0.223	1.264	-2.2855	0.98	4.6985	-1.301	-0.3595	4.4345	-1.9075	1.9025	5.192	2.3815	2.615	3.0355	4.445	5.151	-0.1355	1.45	-0.029	-0.3825	-0.022	0.9715	-1.287	1.671	1.935	-0.446
Y	BC	TCGA-BH-A0C7-01	Invasive Breast Carcinoma	-4.914	2	2.3155	0.8105	-0.575	3.9215	6.735	3.918	-1.118	0.497	-3.371	-2.9875	-1.4635	-1.554	-0.155	2.0345	-2.6595	-1.012	0.3465	1.65	-0.6105	1.457	-2.444	0.4765	3.6245	0.4965	2.377	4.1355	-1.8685	2.193	5.2475	2.7815	2.272	2.688	3.604	5.0285	-0.1255	2.251	1.265	-0.91	-1.04	-0.145	0.172	1.296	1.4715	-0.313
Y	BC	TCGA-BH-A0DD-01	Invasive Breast Carcinoma	-4.1355	2.6515	1.5785	1.4515	-0.461	4.3825	7.538	4.1235	-1.3995	1.41	-3.2745	-2.6445	-1.099	-1.6835	0.105	2.511	-3.0925	-0.938	-0.972	1.4895	-0.3745	1.6005	-3.2145	1.1505	4.7285	0.6415	2.1905	4.419	-3.334	1.73	5.243	2.989	0.4795	2.838	4.11	5.2195	5.3045	2.022	0.043	-0.345	2.207	0	0.591	2.7545	2.2775	-0.307
Y	BC	TCGA-BH-A0DE-01	Invasive Breast Carcinoma	-3.685	2.1265	1.1405	2.005	-0.0785	5.0365	7.4235	4.23	-0.426	1.4135	-2.856	-2.7045	-1.444	-1.511	0.242	2.8165	-1.96	0.0035	0.7435	2.2395	0.0185	1.882	-0.601	0.4535	4.7035	-0.133	1.3575	3.26	-0.4025	1.594	5.481	2.4125	1.398	3.535	4.738	5.6465	4.7515	2.554	0.6015	0.1635	-0.3335	0.719	-1.3555	0.7365	1.6895	-0.1805
Y	BC	TCGA-BH-A0DG-01	Invasive Breast Carcinoma	-4.3085	2.281	1.671	1.431	0.7875	4.575	7.1455	4.609	-0.4575	0.708	-2.4645	-2.1625	-1.162	-1.0785	0.3305	2.203	-1.9235	-0.487	-0.0305	2.461	-0.179	1.9725	-1.498	0.2945	3.922	0.045	1.686	4.867	-1.985	1.7395	5.108	2.2435	1.5885	3.1005	4.8415	5.47	4.876	2.27	0.052	-1.222	-0.05	-0.4515	-0.4505	1.661	2.104	-1.0305
Y	BC	TCGA-BH-A0DI-01	Invasive Breast Carcinoma	-3.8355	2.2455	2.003	0.7535	-0.4225	4.4485	6.3135	3.893	-0.5735	0.6995	-2.5585	-2.5	-1.84	-1.7915	0.5075	2.229	-2.1125	0.163	1.5315	1.8765	-0.541	1.184	-1.481	1.4885	3.7215	0.4555	1.2545	3.3495	-1.0925	2.3625	5.162	2.5295	2.432	3.0065	4.1705	5.1725	-0.1825	1.653	0.3445	-0.0375	0.3565	-0.256	-0.2015	1.756	0.9455	-0.65
Y	BC	TCGA-BH-A0DL-01	Invasive Breast Carcinoma	-3.912	2.1115	3.5085	1.994	1.3725	5.201	7.1615	5.171	0.225	3.5455	-2.481	-1.792	-0.6165	0.22	1.5325	2.787	-1.5555	0.472	-0.136	2.236	0.75	1.8025	-0.6945	1.1795	5.1405	0.4645	-0.4945	5.0535	0.013	1.9275	5.6135	2.4505	1.4235	3.2465	4.549	5.7985	4.78	3.799	0.082	1.589	3.013	0.184	0.5655	4.4295	1.716	-0.0415
Y	BC	TCGA-BH-A0DO-01	Invasive Breast Carcinoma	-4.8815	0.271	0.537	0.4425	0.3895	3.9705	6.3565	2.7235	-1.5815	0.396	-3.893	-3.4325	-1.8145	-4.0045	0.309	1.6235	-2.7355	-1.8785	1.207	1.424	-0.8875	0.7615	-2.0385	0.0735	3.609	-0.9545	1.35	2.5915	-1.134	0.8275	5.0205	1.765	1.0085	2.4905	4.173	4.9765	0.215	0.4525	0.21	-0.5885	-2.796	0.0745	0.1515	1.3545	1.029	0.266
Y	BC	TCGA-BH-A0DT-01	Invasive Breast Carcinoma	-3.9	1.658	2.612	1.2995	2.6775	4.1265	7.155	4.905	0.053	0.9735	-2.4035	-2.088	-0.88	-0.571	0.204	2.7465	-1.97	-1.6505	0.4345	2.2805	-0.1405	2.481	-0.9445	1.161	3.941	-0.4115	1.8815	4.8705	-0.121	1.1285	5.012	1.91	0.3555	2.9985	4.528	5.5775	5.11	4.576	0.7025	-0.3865	0.766	0.2795	1.4095	1.095	1.194	0.583
Y	BC	TCGA-BH-A0DX-01	Invasive Breast Carcinoma	-4.1545	2.076	2.6835	1.4025	1.189	4.6985	7.2755	4.0175	-0.6545	1.135	-1.736	-2.965	-0.682	-1.9535	0.0305	2.307	-2.7105	1.9045	0.9625	1.372	-0.311	1.404	-2.6385	1.105	3.489	0.0365	1.8505	3.585	-0.302	1.989	5.488	2.72	1.7385	3.324	3.28	5.525	4.7935	0.896	0.6475	-0.246	0.852	0.706	0.3085	0.7505	1.8355	0.0615
Y	BC	TCGA-BH-A0E9-01	Invasive Breast Carcinoma	-4.386	1.1785	1.915	0.6745	2.84	3.6945	6.512	3.902	-0.86	0.6685	-3.345	-2.557	-0.809	-2.0075	-0.5475	2.9365	-2.145	-0.6	1.6275	0.906	-0.423	1.624	-2.5025	0.992	3.7495	0.3965	2.1135	2.7355	-0.632	1.5305	4.8985	1.944	2.2935	2.5285	3.9405	4.946	4.3755	1.7025	0.3315	-0.7855	-0.7665	-0.183	-0.387	0.4245	0.502	0.4045
Y	BC	TCGA-BH-A0EA-01	Invasive Breast Carcinoma	-5.3775	1.2055	2.945	0.6945	2.0425	5.153	6.8565	3.668	-1.2535	-0.2075	-3.8015	-3.529	-1.0125	-2.0865	0.133	1.9575	-2.2255	1.7445	-0.804	1.4455	0.068	1.1155	-0.928	1.2485	3.7275	0.403	3.3315	3.016	-1.8795	1.114	4.8105	2.3285	1.032	3.708	4.1765	5.5435	4.3255	4.0355	-0.731	-0.604	-0.609	-0.27	-0.237	0.5975	0.7325	-1.198
Y	BC	TCGA-BH-A0EI-01	Invasive Breast Carcinoma	-4.675	2.045	1.4905	0.2265	0.914	5.1025	7.181	3.529	-1.1535	0.4935	-3.6995	-3.132	-0.6645	-1.6755	0.2135	1.316	-3.7885	-0.0025	0.021	1.007	-0.506	1.1405	-1.6745	0.6	5.5535	0.0015	2.719	2.9115	-2.3505	2.651	5.244	2.6055	2.6395	2.8255	3.8215	5.3975	-0.0695	3.0955	-0.2235	-0.5825	0.639	1.799	0.6	0.862	1.208	-0.6335
Y	BC	TCGA-BH-A0H3-01	Invasive Breast Carcinoma	-3.7375	2.1025	1.741	0.7855	-0.4985	4.2375	6.186	4.96	-0.1515	0.632	-2.4895	-2.0405	-1.1015	-1.1945	0.6535	2.867	-1.939	-1.427	-0.195	2.6765	-0.278	1.3795	-2.094	0.497	3.837	0.4045	2.681	3.962	-2.5355	2.459	5.537	3.0835	1.9985	3.2995	4.3465	5.3465	5.364	3.1285	0.594	-0.9695	0.344	-0.307	0.2255	0.93	0.6955	-0.0705
Y	BC	TCGA-BH-A0H5-01	Invasive Breast Carcinoma	-1.848	3.717	3.367	2.7665	3.602	4.6925	7.399	6.4735	2.5595	3.474	0.3575	0.776	0.806	2.934	1.042	4.577	-0.0215	0.518	-0.856	2.5875	1.585	4.478	-0.676	1.6845	5.6395	0.7135	1.6565	5.3945	-1.3065	3.261	6.3645	3.9315	2.6115	3.6865	4.7	6.5885	4.8395	4.6665	0.6635	0.0565	3.2045	0.2	-0.1215	4.2985	2.207	0.2905
Y	BC	TCGA-BH-A0HA-01	Invasive Breast Carcinoma	-4.4075	1.2725	2.191	1.4665	0.584	4.159	6.436	4.078	-0.9265	0.3425	-3.5945	-2.4335	-0.242	-2.3925	0.1185	2.868	-1.431	0.1705	0.082	1.759	-0.113	2.2715	-2.311	1.2125	4.182	0.294	2.431	2.8765	-0.606	1.626	4.647	1.4575	1.636	2.926	3.7785	5.11	4.6055	2.782	0.098	0.0065	-1.121	-0.539	0.1395	2.042	1.431	-0.3775
Y	BC	TCGA-BH-A0HY-01	Invasive Breast Carcinoma	-4.271	0.2405	2.127	0.488	-2.0715	3.138	6.5445	2.788	-2.3615	-0.2475	-4.9435	-4.0445	-2.988	-3.4615	1.214	1.4605	-2.8835	-1.13	0.771	1.508	-0.7315	0.6785	-2.5465	-0.6045	2.113	0.4655	1.3775	2.696	-1.8265	2.053	5.089	1.808	1.946	1.9375	2.6535	3.9815	4.8035	1.133	0.689	-1.666	-1.6755	0.087	0.591	0.214	0.571	-1.0505
Y	BC	TCGA-BH-A18F-01	Invasive Breast Carcinoma	-4.065	1.8045	2.864	0.919	1.114	4.032	6.1935	4.844	0.1845	0.7045	-1.9085	-1.995	-1.7335	-0.6795	0.4455	2.869	-1.9245	0.0295	-0.158	1.8975	-0.205	1.863	-1.6305	1.1195	3.7385	0.061	1.2815	4.1415	-0.997	1.8495	4.6845	2.583	1.6195	2.777	3.855	4.6075	4.4185	2.8515	0.4545	-0.3885	0.827	-0.1535	0.048	1.2245	1.3135	-0.1875
Y	BC	TCGA-BH-A18G-01	Invasive Breast Carcinoma	-6.38	0.89	1.2765	0.623	-1.6215	6.3955	6.8255	3.0175	-2.1155	0.299	-3.327	-3.732	-1.523	-2.2445	1.3985	1.1115	-2.0635	-1.153	0.4855	2.7595	-0.515	-0.2955	1.7395	0.1565	3.3325	0.692	1.6055	4.025	0.2455	0.8505	6.079	1.055	1.089	3.0805	5.216	5.3635	4.5975	1.138	-0.073	0.3235	0.8985	0.282	0.3855	1.106	0.6835	-0.2915
Y	BC	TCGA-BH-A18H-01	Invasive Breast Carcinoma	-3.837	2.86	2.8085	1.8985	1.7285	4.2685	7.345	5.173	0.708	3.002	-0.979	-0.992	0.0855	0.284	1.005	4.775	-0.16	-0.4335	0.64	2.691	0.25	2.2535	-2.5365	-0.2225	5.137	1.2535	1.9975	5.6585	-0.9225	3.3245	6.2185	3.087	3.586	3.3185	4.577	6.0345	5.617	2.4785	-0.31	0.339	1.363	0.3835	-0.084	3.603	1.6315	0.154
Y	BC	TCGA-BH-A18I-01	Invasive Breast Carcinoma	-2.3795	2.602	2.8825	0.683	0.384	4.8115	6.5905	5.054	0.2395	1.313	-2.189	-2.175	-0.492	-0.497	0.3145	2.6055	-1.9425	-0.7255	0.625	2.607	-0.0765	1.178	-1.224	1.077	3.9325	0.442	2.5585	2.3155	-0.81	2.713	7.038	3.301	2.509	4.303	3.582	5.95	5.7905	1.872	0.32	0.2605	1.2215	-0.459	0.238	2.252	1.676	2.12
Y	BC	TCGA-BH-A18J-01	Invasive Breast Carcinoma	-4.312	1.0515	0.1685	-0.3125	-1.7445	5.1095	7.0005	1.512	-2.7155	0.8245	-3.2835	-4.8125	-0.6715	-3.016	-0.1205	-0.771	-4.13	0.782	-0.553	0.5625	-0.805	0.435	-1.1785	0.9465	1.4875	-0.5455	2.153	0.6935	-2.413	1.7785	5.866	2.53	1.8255	3.1235	3.299	4.862	4.5915	0.7015	-0.0145	-0.273	-1.5235	-0.5065	-0.7325	0.415	1.0605	0.826
Y	BC	TCGA-BH-A18K-01	Invasive Breast Carcinoma	-4.4335	0.5805	2.177	1.165	-2.595	4.5775	6.8105	3.422	-1.1595	0.8565	-2.8035	-3.326	-0.2745	-2.3715	0.462	2.3065	-2.306	-0.8135	0.093	1.4225	-1.044	1.01	-2.689	2.2045	4.357	0.3555	-0.7845	4.207	-1.0875	1.577	4.5535	2.594	1.2215	2.2945	2.871	4.5315	4.801	1.3315	0.4935	0.0945	-1.1105	-1.2155	-0.586	2.4295	1.643	-0.24
Y	BC	TCGA-BH-A18L-01	Invasive Breast Carcinoma	-4.384	2.1395	0.692	0.788	-1.8175	4.713	6.477	2.703	-2.0335	0.8025	-2.981	-3.832	-2.2985	-2.963	0.282	1.161	-3.312	-0.5105	-1.68	0.8755	-1.0425	0.046	-2.9005	-0.6325	3.9145	0.186	1.436	3.2515	-1.1345	2.6775	4.729	3.4155	2.13	2.1015	3.297	4.923	4.308	1.7415	0.041	-1.999	-1.9395	0.2445	0.0005	1.9035	1.5435	-1.0965
Y	BC	TCGA-BH-A18M-01	Invasive Breast Carcinoma	-4.598	2.1915	1.9395	1.0225	0.4175	4.5215	7.213	4.2535	-1.1695	0.631	-2.3205	-2.631	-2.7215	-2.303	0.5035	2.249	-2.298	-1.419	0.092	2.1435	-0.8355	1.0585	-1.7955	1.4905	4.1425	-0.0895	0.768	4.509	-1.2945	1.873	4.949	2.8445	1.742	3.254	4.0925	5.4335	4.988	2.4095	0.267	-0.867	-0.497	0.2715	-0.1535	-0.4915	1.791	-0.2245
Y	BC	TCGA-BH-A18N-01	Invasive Breast Carcinoma	-4.5865	1.01	-0.416	0.496	-1.215	4.3025	6.356	1.1845	-3.5645	-0.065	-4.0655	-4.815	-1.461	-3.574	-0.007	-0.7805	-3.7285	1.865	-0.06	-0.4965	-0.177	0.473	-1.6865	-0.0355	1.896	-0.141	1.7015	1.864	-3.0575	1.25	4.366	2.061	0.7855	2.5615	3.9785	4.861	4.8995	1.843	0.2725	-2.182	-2.619	-0.269	1.271	0.9415	0.76	-1.081
Y	BC	TCGA-BH-A18P-01	Invasive Breast Carcinoma	-5.0345	2.8735	1.335	1.0655	0.679	4.1605	6.267	3.6495	-1.3945	1.2885	-3.5185	-3.2505	-0.766	-1.4735	0.3625	1.949	-2.524	-0.155	0.157	1.439	-0.411	0.441	-2.0755	0.1	4.1595	0.426	2.2005	4.562	-0.275	2.2635	5.291	2.713	2.348	3.693	4.1565	5.27	0.4515	2.9595	0.3	-1.134	1.4115	-0.5955	-0.077	2.8935	0.9615	0.461
Y	BC	TCGA-BH-A18Q-01	Invasive Breast Carcinoma	-5.2895	2.488	1.5605	1.0845	-1.2545	4.7605	6.854	4.211	-0.552	1.6065	-3.5	-2.679	-0.79	-1.233	0.832	2.698	-0.353	0.784	1.489	1.521	-0.2195	1.16	1.529	1.787	5.2785	-0.689	-1.0845	4.963	-0.748	3.363	6.1605	3.052	3.5195	3.78	4.6805	6.031	5.728	2.3475	0.1365	-0.2125	2.788	1.22	-0.4335	3.2875	1.6115	0.4385
Y	BC	TCGA-BH-A18R-01	Invasive Breast Carcinoma	-3.777	1.243	1.595	0.5595	-0.307	4.373	5.657	3.722	-0.841	0.5565	-2.573	-3.326	-0.532	-1.8345	0.2805	1.9895	-3.1325	-1.7235	-0.2145	1.595	-0.087	0.9875	-2.2915	0.1375	2.866	-0.1155	2.363	3.66	-1.1865	1.4895	6.0205	1.8365	1.414	2.9245	3.122	4.986	0.2255	1.0795	0.068	-1.5675	-0.6815	-0.6265	0.075	1.7305	1.017	0.2815
Y	BC	TCGA-BH-A18S-01	Invasive Breast Carcinoma	-3.9775	0.792	-0.1045	0.0615	-1.35	4.772	6.8145	2.062	-2.4555	0.2665	-4.2055	-4.4105	-0.656	-2.9455	-0.299	1.266	-3.5045	-0.7305	0.191	0.4595	-0.5685	1.0895	-2.1895	-0.615	2.615	0.365	2.6145	0.819	-2.606	1.169	5.5295	1.8945	1.1205	2.802	3.5835	4.9675	4.701	1.1915	-0.681	-1.058	-3.323	0.325	-0.1055	0.247	1.1485	-0.5745
Y	BC	TCGA-BH-A18T-01	Invasive Breast Carcinoma	-2.981	1.2245	1.2585	0.8975	4.12	4.6735	7.0895	3.2835	-2.2855	0.3275	-4.5735	-3.8385	-2.56	-3.076	0.377	1.198	-2.5835	-1.226	-0.1795	1.66	-0.847	0.333	-1.7075	0.5325	3.4805	0.078	1.7085	2.754	-0.626	0.718	5.277	2.4915	0.422	2.5805	4.001	4.7585	5.24	2.726	0.6135	-0.7765	-1.146	0.127	0.0185	0.5785	1.589	-0.3525
Y	BC	TCGA-BH-A18U-01	Invasive Breast Carcinoma	-4.38925	1.79275	1.54975	0.81625	-1.91525	4.29325	7.06725	3.46425	-1.67625	1.46475	-3.38525	-3.16375	-1.58225	-3.24125	0.20075	1.50875	-3.38875	-1.44225	1.32575	0.92425	-1.25275	0.87975	-3.71875	0.43525	4.48025	0.93675	1.63625	3.56175	-0.83325	1.51625	5.64175	1.77575	1.96325	2.96675	4.40525	5.29875	5.21625	2.28425	-0.00375	-0.19975	1.38075	0.16625	0.36325	3.78475	2.00175	1.15475
Y	BC	TCGA-BH-A18V-01	Invasive Breast Carcinoma	-4.614	3.8965	1.593	1.439	-0.8955	4.8435	7.0715	4.2085	-0.833	1.8915	-2.772	-2.638	-1.337	-1.196	1.0255	2.1535	-0.081	-1.174	0.0835	1.883	-0.483	0.7885	-0.893	2.8105	3.939	0.3415	-1.8155	4.885	-0.87	3.4345	5.2965	4.183	2.934	3.384	4.2665	5.8555	4.9025	2.889	0.8255	2.087	2.6995	0.293	0.213	3.0865	1.4645	0.407
Y	BC	TCGA-BH-A1EO-01	Invasive Breast Carcinoma	-6.697	2.3815	2.3115	1.321	-0.1455	4.767	7.719	4.5445	-1.0995	1.342	-1.0115	-2.0385	-1.34	-2.1865	0.4505	1.904	-2.4055	0.536	-0.0435	2.431	-0.065	1.104	-2.021	1.7305	4.362	0.539	1.1175	3.336	-1.0185	1.7145	6.0065	2.916	1.125	3.499	5.348	5.906	6.019	4.3065	0.4495	-0.155	0.561	-1.022	0.4755	2.0625	3.294	-0.0665
Y	BC	TCGA-BH-A1ES-01	Invasive Breast Carcinoma	-5.177	0.6575	1.026	0.2085	-0.8125	3.5695	6.046	1.765	-2.508	-0.1615	-3.892	-4.067	-1.9525	-4.6405	0.431	0.0495	-3.063	-3.117	0.3135	0.3865	-0.9815	-0.0415	-2.077	0.5925	1.862	-0.099	1.7185	1.72	-2.607	-0.054	4.0505	0.4645	0.438	1.4915	3.7205	4.1645	4.4915	1.975	0.5475	-1.8095	-0.4045	-1.0295	-0.0275	0.2055	0.6565	-0.628
Y	BC	TCGA-BH-A1ET-01	Invasive Breast Carcinoma	-4.9615	1.0635	0.392	1.875	2.952	4.045	6.465	3.6065	-2.1485	0.454	-3.7385	-3.0455	-2.087	-1.991	0.339	2.5225	-2.7225	1.274	0.4545	1.4795	-0.4725	1.603	-1.9275	0.69	4.8315	-0.484	2.249	3.8495	-0.509	1.327	5.1645	2.549	1.7105	2.993	4.747	5.1405	4.8055	1.1245	-0.025	-1.1665	-0.489	0.161	0.0695	2.9475	1.2815	0.795
Y	BC	TCGA-BH-A1EU-01	Invasive Breast Carcinoma	-3.349	2.6905	3.0565	0.5875	1.923	4.371	6.1965	5.3765	0.7535	0.839	-0.457	-0.698	-0.0475	-0.492	0.2265	3.1085	-1.812	0.754	-0.0565	2.075	0.5795	1.7945	-2.3035	1.24	4.904	0.0935	1.0175	4.151	-1.1885	2.0255	4.6125	2.7635	1.895	3.0735	4.454	5.1525	0.2035	2.351	-0.084	-0.237	1.3025	0.7735	-0.2125	3.724	1.6135	0.1485
Y	BC	TCGA-BH-A1EV-01	Invasive Breast Carcinoma	-5.0475	1.095	2.5175	0.8665	-1.3425	4.4715	6.904	1.053	-4.0835	0.21	-3.6795	-4.2855	-2.3515	-4.6845	0.4275	0.4655	-3.189	-1.577	1.0585	-0.37	-0.8925	-0.0305	-4.113	0.361	2.497	0.659	1.6705	1.3085	0.474	0.765	4.6845	0.802	0.9075	2.5155	4.4195	5.172	5.3535	1.8405	1.353	-0.684	-1.879	0.514	-0.5825	0.407	1.5395	1.878
Y	BC	TCGA-BH-A1EW-01	Invasive Breast Carcinoma	-3.7815	2.552	1.062	0.7025	0.636	4.569	6.174	4.533	-0.057	1.172	-1.2175	-1.5855	-0.8095	-1.7495	0.325	3.3885	-1.782	-0.926	0.0095	2.0445	-0.6735	0.8935	-3.309	1.1065	3.9725	0.3095	1.0655	4.9785	-0.1005	1.676	5.049	2.274	1.7475	2.58	4.0115	4.817	5.072	1.1425	0.3815	0.8915	1.318	0.1365	0.1825	1.675	1.7205	0.2275
Y	BC	TCGA-BH-A1F0-01	Invasive Breast Carcinoma	-3.409	3.2295	2.8765	3.0505	1.661	5.278	7.5455	5.7505	0.4725	2.791	-1.1095	-0.7875	-0.263	-0.3945	1.217	3.9025	-0.802	0.9565	0.6615	2.8575	0.5765	2.6735	-0.689	1.519	5.209	0.581	-2.9155	5.5555	-0.2255	3.058	6.099	3.64	2.4415	3.876	4.982	6.0595	1.32	1.4805	0.2765	0.204	2.7635	1.5975	0.2465	3.559	3.5615	1.8805
Y	BC	TCGA-A2-A0EN-01	Invasive Lobular Breast Carcinoma	-5.786	2.3365	3.319	1.999	2.281	5.0605	7.24	5.8745	0.9345	1.5005	-1.283	-1.0185	-0.1155	0.2425	0.5155	3.784	-1.155	0.5835	1.0475	2.8415	0.5815	2.321	-1.6845	0.8665	4.9525	0.7265	1.444	3.87	0.713	2.4255	7.3145	3.2755	2.7185	4.0955	4.234	6.5245	4.8305	2.703	0.2735	0.451	1.673	0.2115	0.7635	2.6345	2.1245	0.397
Y	BC	TCGA-A2-A0ES-01	Invasive Lobular Breast Carcinoma	-3.5155	1.536	3.515	1.0065	0.601	4.7185	7.872	4.2065	-0.8285	0.7535	-2.5845	-2.5905	-0.991	-1.577	0.236	2.9685	-2.393	0.4895	1.259	1.2695	0.145	1.879	-1.017	1.844	3.9005	0.0655	0.69	3.8125	-1.3665	1.102	5.5745	1.8835	0.9725	3.024	4.1705	5.4575	5.148	4.249	0.597	-0.9	0.3995	0.2245	0.6965	0.5485	1.346	0.512
Y	BC	TCGA-A2-A0EW-01	Invasive Lobular Breast Carcinoma	-3.301	1.5895	2.4865	0.6895	0.4335	4.4715	7.421	4.2895	-1.0305	0.346	-2.999	-2.519	-1.7525	-1.796	0.568	2.937	-1.6385	0.7005	0.9395	2.2295	-0.5605	1.8125	-1.6885	0.511	3.282	0.543	1.3645	3.867	-0.8345	2.037	5.6595	2.539	2.3795	3.326	4.434	5.706	4.503	2.5105	0.223	-0.9225	-0.7705	-0.264	0.07	1.9215	1.5205	0.5135
Y	BC	TCGA-A2-A0EX-01	Invasive Lobular Breast Carcinoma	-3.198	0.225	1.868	0.919	1.028	4.234	6.6565	3.983	-1.1335	0.074	-2.843	-2.977	-0.9345	-1.0845	0.151	2.09	-2.16	-1.923	0.496	2.5125	0.056	0.859	-1.1845	0.7255	3.051	0.5985	1.827	2.099	-2.0125	0.5	5.561	1.8585	1.0615	3.488	3.574	5.2015	4.416	1.021	0.122	-1.754	-1.325	0.7615	0.1695	1.075	-0.1705	-1.2175
Y	BC	TCGA-A2-A0SY-01	Invasive Lobular Breast Carcinoma	-3.373	0.772	2.7275	0.3745	1.5745	4.9325	6.8075	4.748	-0.223	0.7905	-1.7695	-2.2025	-0.1475	-1.023	0.0555	2.5445	-2.3375	-0.565	0.9515	2.139	-0.382	1.4375	-1.543	0.719	3.935	-0.365	2.1855	2.493	-1.596	1.1035	6.176	2.0245	1.4495	3.132	3.8245	5.1395	4.679	0.9455	0.252	-0.1465	0.0305	-0.22	-0.2145	2.356	1.868	-0.0815
Y	BC	TCGA-A2-A0T4-01	Invasive Lobular Breast Carcinoma	-3.7	2.2135	2.106	1.04	0.0065	4.551	6.7195	4.4885	-0.494	0.9305	-1.831	-2.483	-0.1805	-0.997	-0.06	2.911	-1.831	0.399	1.6065	1.8035	-0.338	1.8955	-1.11	1.3755	4.3765	0.4865	2.2545	3.645	-2.361	2.2055	6.31	2.8555	1.667	3.3385	3.6065	5.3075	0.0675	1.3355	0.4825	-0.671	0.9345	-0.3235	-0.473	2.4215	2.1965	-0.891
Y	BC	TCGA-A2-A0T6-01	Invasive Lobular Breast Carcinoma	-4.6635	2.2565	2.0735	1.49	1.587	5.034	6.7315	5.103	0.051	0.927	-1.3075	-1.629	-0.815	-0.8185	-0.281	2.928	-1.949	-0.338	1.7105	2.1395	0.315	2.1115	-1.535	1.4315	5.093	0.2315	1.6835	3.916	-0.1945	1.9155	6.581	3.366	1.7005	3.674	4.2795	5.321	4.884	3.747	0.712	0.325	0.641	0.0875	0.557	2.992	2.77	1.309
Y	BC	TCGA-A2-A0YD-01	Invasive Lobular Breast Carcinoma	-4.5845	2.257	2.348	1.098	0.624	5.2175	6.366	4.657	-0.5675	1.5845	-2.1895	-2.425	-1.2795	-0.8535	0.32	2.795	-1.9645	0.0845	0.5195	2.2705	0.018	1.4865	-1.151	1.3855	3.118	0.786	1.949	3.886	-0.9805	1.8735	6.382	2.699	1.9665	3.955	3.787	5.186	5.6305	3.541	-0.468	0.6195	-0.1535	-0.075	1.285	1.5355	1.891	-0.2305
Y	BC	TCGA-A2-A0YK-01	Invasive Lobular Breast Carcinoma	-2.596	2.1115	2.5765	1.6735	1.333	5.063	5.8365	6.154	1.553	1.456	-1.095	-0.729	0.5315	0.444	0.49	4.1055	-0.3215	0.497	0.475	2.7655	1.1665	3.8605	-1.321	1.1045	5.161	0.188	1.1645	4.7395	-0.388	2.4075	6.5175	3.411	2.6435	4.0965	4.4895	5.2525	5.0575	2.964	-0.305	0.067	1.73	0.7675	-0.1565	3.173	2.778	0.824
Y	BC	TCGA-A2-A0YL-01	Invasive Lobular Breast Carcinoma	-4.1495	1.33	1.7815	0.5615	0.133	4.4755	5.7735	4.574	-0.4835	1.2295	-2.516	-2.305	-0.0695	-1.4775	0.141	3.0355	-2.0205	-0.91	0.125	1.699	-0.015	2.1495	-1.8355	1.668	3.886	0.5055	1.657	2.89	-2.0555	1.0965	5.6035	1.999	1.397	3.3985	2.505	5.0475	4.874	2.0945	0.1725	-0.4525	0.2725	0.1525	-0.48	0.4605	1.5535	0.4375
Y	BC	TCGA-A8-A09T-01	Invasive Lobular Breast Carcinoma	-5.2385	0.988	0.057	0.2995	-2.2745	4.954	6.4805	0.568	-3.4435	0.1275	-1.36	-4.8375	-1.778	-4.2715	0.4175	-0.7795	-3.434	-0.951	0.581	0.3095	0.0455	-0.15	-0.935	0.7595	0.355	0.147	1.925	1.545	-3.074	1.437	6.059	2.074	1.6205	3.714	4.0215	4.5235	5.329	0.9325	-0.0875	-0.9015	-3.3275	0.057	0.519	0.126	0.6625	-0.132
Y	BC	TCGA-A8-A09V-01	Invasive Lobular Breast Carcinoma	-4.611	0.68	-0.597	0.7085	-0.247	3.186	5.065	1.382	-3.4205	-0.316	-4.2325	-4.907	-2.3905	-4.4205	0.1255	-0.1805	-3.334	-2.296	0.6965	0.187	-0.106	-0.0445	-1.9005	0.538	1.994	-0.656	2.191	0.5	-3.099	0.7655	5.9325	1.6465	0.9935	2.462	3.62	4.617	4.668	1.69	-0.3045	-1.462	-3.5245	-0.193	0.033	0.1795	1.062	-0.518
Y	BC	TCGA-A8-A09W-01	Invasive Lobular Breast Carcinoma	-3.5835	0.938	1.1235	0.4935	0.7135	4.6625	6.277	3.6355	-1.7585	0.265	-2.214	-3.525	-0.1925	-2.263	0.4465	1.79	-2.5395	-0.6685	0.3495	1.69	-0.784	0.5105	-2.1555	0.0045	3.05	-0.879	1.4025	2.0585	-0.6855	0.9895	5.821	1.108	1.4315	3.159	2.741	4.4715	5.1445	2.4365	-0.284	-1.5105	-1.1545	-0.11	0.251	0.9035	0.8165	-0.7795
Y	BC	TCGA-A8-A09X-01	Invasive Lobular Breast Carcinoma	-2.816	1.5225	3.4755	1.807	0.0215	5.198	7.824	5.067	0.409	1.396	-1.818	-1.4825	-0.6585	-0.0675	0.933	3.7265	-1.2435	0.1435	-1.038	2.541	1.0045	3.275	-1.0985	0.4115	5.5535	0.088	0.156	4.7825	-1.374	1.1695	6.1	2.286	1.6205	3.953	4.8305	5.2225	5.1585	2.683	-0.5125	-0.5015	1.588	0.924	1.399	4.288	2.71	-0.7915
Y	BC	TCGA-A8-A09Z-01	Invasive Lobular Breast Carcinoma	-3.8595	3.7845	0.259	1.89	-0.8265	5.067	7.196	4.743	-0.224	3.0195	-2.804	-2.137	-0.6785	-1.4135	1.672	3.5695	-1.632	-0.9805	0.0105	2.5655	-0.126	2.165	-3.9595	-0.853	5.882	0.705	2.4275	5.255	-2.1525	4.769	7.087	4.3495	4.521	4.269	4.8505	4.902	5.4195	2.1215	-0.9535	0.7605	2.2645	-0.4205	-0.079	4.1585	1.5935	-0.749
Y	BC	TCGA-A8-A0A1-01	Invasive Lobular Breast Carcinoma	-4.2885	2.944	3.1365	1.7795	0.102	4.778	7.03	5.1945	-0.1265	2.319	-2.0275	-2.0705	-0.771	-1.4715	0.257	2.926	-2.196	0.9905	1.1995	2.3835	0.4265	2.281	-1.636	0.868	4.414	0.3825	2.443	3.391	-0.2475	2.7875	6.835	3.5395	2.89	4.0215	4.5155	5.265	1.742	4.008	-0.0835	0.1075	1.8275	-0.0605	0.715	3.934	1.927	-1.2915
Y	BC	TCGA-A8-A0A2-01	Invasive Lobular Breast Carcinoma	-4.1995	1.399	1.836	1.2005	-1.0455	4.5495	6.1715	4.109	-1.067	-0.0235	-3.2385	-2.9015	-1.2665	-1.543	0.534	2.418	-2.1945	-0.4655	0.5745	1.724	0.2995	1.4985	-0.869	-0.012	4.0095	0.557	2.5825	2.633	-2.5495	0.905	6.297	1.529	0.925	3.126	3.4685	4.884	4.9945	3.0125	-0.396	-1.159	-0.6915	0.1425	-0.439	1.4415	0.9115	-0.346
Y	BC	TCGA-A8-A0A4-01	Invasive Lobular Breast Carcinoma	-5.8755	1.359	0.8695	0.0475	-1.3425	4.252	7.04	2.741	-2.281	0.5985	-3.918	-4.212	-0.1735	-2.0515	0.264	1.3945	-2.8125	-0.6805	-0.1195	1.5705	-0.46	0.2445	-1.3105	-0.167	2.525	0.1155	1.632	1.834	-2.063	1.4195	6.1565	1.578	1.8445	2.918	3.017	4.2615	4.313	1.331	0.185	-1.692	-1.7445	-0.4095	0.682	0.355	0.5845	-0.848
Y	BC	TCGA-A8-A0A6-01	Invasive Lobular Breast Carcinoma	-5.444	3.9125	3.1705	1.8205	1.12	4.665	7.42	5.9525	-0.1665	1.2165	-1.7235	-1.369	-0.5255	-0.314	1.223	3.981	-0.7925	-0.771	1.002	2.7075	0.89	3.5395	-2.0585	0.4185	6.1065	1.463	1.9745	5.031	-1.5065	3.633	7.108	3.708	3.386	4.137	5.0695	6.0725	5.736	4.9065	0.086	0.0345	2.0435	0.0165	-0.0485	3.882	2.5515	0.558
Y	BC	TCGA-A8-A0A7-01	Invasive Lobular Breast Carcinoma	-3.452	2.9555	2.536	1.968	2.0095	6.118	7.9685	7.046	1.938	1.814	-0.225	0.417	0.3575	2.305	1.5885	4.9115	0.6695	0.978	-0.812	3.291	1.669	3.9135	-0.329	1.1815	6.2745	0.4485	-0.8335	5.677	-0.959	3.145	7.4335	3.955	2.921	4.4815	4.601	6.093	-0.3015	1.844	0.2915	0.416	3.014	0.705	-0.903	3.612	2.407	0.6175
Y	BC	TCGA-A8-A0AB-01	Invasive Lobular Breast Carcinoma	-4.3205	-0.694	0.012	0.4665	-1.6465	3.7035	5.633	1.055	-3.9255	-0.652	-3.1295	-4.867	-0.66	-4.355	0.0475	0.069	-3.455	-1.014	0.964	0.3465	-1.0325	0.0785	-2.1695	-0.201	0.7145	-0.1105	2.219	0.8165	-1.4045	-1.067	5.345	-0.1185	-1.299	1.724	2.2255	3.5915	3.6905	0.438	1.0665	-1.2285	-3.5855	0.3405	-0.2165	0.251	0.626	-0.6935
Y	BC	TCGA-AO-A0J8-01	Invasive Lobular Breast Carcinoma	-3.6905	2.4615	1.813	1.129	0.882	4.5415	7.2105	4.6825	-0.729	1.2935	-2.542	-2.658	-1.0685	-1.4055	0.4885	2.375	-2.5955	-0.5305	1.4855	2.0855	-0.3445	1.3005	-2.3245	1.272	4.1735	0.273	2.3795	4.2775	-1.451	1.842	6.067	3.245	2.07	3.676	3.8975	5.703	0.6225	3.9635	-0.0005	0.1365	0.7115	-0.81	-0.3645	1.115	1.828	0.3115
Y	BC	TCGA-AO-A0J9-01	Invasive Lobular Breast Carcinoma	-2.511	1.223	1.9645	1.3215	0.1	6.621	8.216	5.8585	0.033	-0.388	-1.5765	-2.2645	1.2385	-0.805	1.8055	3.4565	-1.461	1.6045	1.197	4.2935	-0.0345	1.2505	-1.179	0.0995	3.3825	-0.062	1.807	3.8385	-0.408	1.287	7.4445	3.0095	0.2385	4.2245	3.0685	6.4685	3.5735	-0.9725	0.608	-0.171	-0.766	0.7695	1.2865	0.1185	0.669	2.2315
Y	BC	TCGA-AO-A0JJ-01	Invasive Lobular Breast Carcinoma	-3.693	2.194	2.7635	1.7265	0.4115	5.5045	7.175	5.5635	0.624	0.2185	-1.765	-1.6705	-1.005	-0.5815	1.109	3.364	-1.136	-0.2905	1.9215	2.8305	0.8945	2.741	-1.1025	0.8835	6.1765	0.7955	2.2505	3.4385	-1.484	2.227	6.3645	2.994	2.0685	3.81	4.409	6.102	0.4025	1.8005	-0.28	-0.666	0.6225	0.12	1.801	2.7285	1.616	-0.585
Y	BC	TCGA-AO-A12E-01	Invasive Lobular Breast Carcinoma	-3.5135	1.732	0.7535	0.444	-0.573	4.9235	6.7185	2.7405	-2.5445	0.5455	-2.1655	-4.2045	-1.651	-2.794	0.192	0.895	-3.7325	0.674	0.359	0.7045	-0.16	0.186	-0.304	0.404	1.424	-0.062	1.7955	2.01	-0.453	1.8135	6.024	2.442	1.8935	3.3035	3.029	4.901	-0.042	2.5565	-0.3285	-1.1195	-1.3945	0.2065	-0.153	0.659	1.5105	0.9985
Y	BC	TCGA-AO-A12G-01	Invasive Lobular Breast Carcinoma	-3.5275	0.131	1.948	0.5575	-0.9045	4.0195	5.6015	3.8015	-0.832	0.5615	-2.555	-3.2705	-1.027	-2.35	0.062	2.2035	-2.829	-1.495	0.959	2.117	-0.6425	1.154	-1.64	-0.1805	2.0705	0.4955	1.8285	2.2535	-1.212	0.7655	6.5465	1.249	0.4245	2.478	3.1075	5.2005	5.063	1.367	0.942	-1.1795	-1.2435	-0.115	0.0095	0.55	0.9695	-0.455
Y	BC	TCGA-B6-A0IH-01	Invasive Lobular Breast Carcinoma	-4.3915	2.1065	2.6325	0.6225	0.1985	4.602	6.829	5.342	0.31	0.8575	-2.2245	-1.588	-0.0885	0.1505	0.5645	3.8085	-1.7715	-0.3945	-0.0705	2.283	0.3165	2.0085	-1.707	2.2455	5.0315	-0.3635	2.3945	4.0495	-0.87	1.7715	6.229	2.8825	1.582	3.5385	4.5435	5.8265	4.267	2.0175	0.428	0.214	1.3155	0.9145	0.242	0.8605	0.966	1.488
Y	BC	TCGA-B6-A0IP-01	Invasive Lobular Breast Carcinoma	-5.6815	1.062	1.929	0.6385	1.341	4.1135	5.593	3.993	-0.9645	0.833	-2.762	-2.962	-2.2955	-1.815	0.608	2.41	-2.6195	-1.894	1.512	2.125	-0.486	1.0945	-2.8745	0.303	3.2555	0.2655	1.7875	2.094	-2.253	1.733	5.553	2.1185	1.381	2.4475	3.351	4.7835	4.6035	1.346	0.807	-0.3775	-0.874	0.7535	0.5705	2.4315	0.2445	-0.8765
Y	BC	TCGA-B6-A0RQ-01	Invasive Lobular Breast Carcinoma	-4.0395	0.832	0.198	0.9335	-0.663	4.543	5.8755	2.329	-2.833	-0.2555	-5.593	-4.09	-2.072	-2.5305	0.1415	1.386	-2.945	-0.63	0.477	-0.0605	-0.2205	0.053	-0.5465	1.457	2.856	0.035	1.4525	1.543	-1.89	0.703	5.521	1.1845	0.166	2.673	4.098	5.2665	0.174	0.7785	0.163	-1.5205	-2.2635	-0.9475	0.1625	0.824	0.8785	-0.603
Y	BC	TCGA-BH-A0DP-01	Invasive Lobular Breast Carcinoma	-3.964	1.4915	1.75	1.249	0.491	4.605	7.092	4.6485	-1.06	0.542	-3.069	-2.7005	-0.7635	-1.2995	0.601	3.2085	-1.8725	-0.075	1.2345	1.8285	-0.2715	2.069	-1.3355	0.232	3.2235	-0.789	2.5345	2.8355	-1.7505	1.906	6.7065	2.8785	2.3525	4.024	4.341	5.7085	5.654	3.3	-0.0795	0.315	-0.66	0.377	0.4205	1.7335	1.33	-0.6915
Y	BC	TCGA-BH-A0HP-01	Invasive Lobular Breast Carcinoma	-4.4725	1.161	1.6115	0.9805	0.046	4.5185	6.7725	4.14	-0.892	0.664	-3.325	-3.2445	-0.8095	-1.9565	0.3755	2.0425	-2.7185	-1.4575	1.3945	1.9335	0.082	1.3285	-1.969	0.7995	3.9615	0.3025	2.0575	2.242	-2.318	1.7285	6.4635	2.681	2.2555	3.5105	4.29	5.8145	4.9975	2.4065	0.2915	-0.279	-0.229	0.278	0.0545	1.2865	1.265	1.0695
Y	BC	TCGA-E2-A107-01	Invasive Lobular Breast Carcinoma	-4.046	0.306	2.261	0.4535	-0.7545	3.625	6.1015	3.2555	-1.772	0.0525	-3.46	-3.7635	-1.091	-2.0385	-0.0785	1.782	-2.622	-0.5585	0.479	0.79	-0.6905	1.0775	-2.1765	-0.4735	2.2215	-0.433	2.218	2.321	-0.498	0.3015	5.3025	0.11	0.4275	2.6615	3.2285	4.3355	0.133	0.525	0.566	-2.4395	-1.5065	0.6225	0.242	0.09	0.7375	-0.1825
Y	BC	TCGA-E2-A10F-01	Invasive Lobular Breast Carcinoma	-3.689	2.4685	0.7685	1.54	-0.186	4.7685	6.68	4.731	-0.4565	1.3485	-2.491	-2.41	-0.2945	-1.3465	0.358	2.881	-2.381	-0.022	0.865	2.136	-0.3255	1.2895	-0.6055	1.4475	3.674	-0.192	2.2745	2.575	-1.8405	2.4735	6.608	3.02	2.5035	3.863	3.414	5.566	-0.108	1.195	0.1675	0.1705	0.391	0.24	-0.2465	1.606	1.4225	0.482
Y	BC	TCGA-E2-A15L-01	Invasive Lobular Breast Carcinoma	-4.522	0.697	-0.1395	-0.4265	-0.5185	4.005	7.4515	1.215	-3.2775	-0.216	-4.6655	-4.925	-1.136	-3.484	0.0265	-0.97	-4.0895	1.048	1.27	0.5735	-1.5975	-0.0945	-1.691	-0.163	-0.7395	0.502	1.961	1.0255	-1.47	0.7455	6.189	1.4245	0.5665	2.6605	3.477	4.691	5.5585	1.1485	-0.002	-0.305	-1.722	-0.2745	0.709	-0.586	-0.5935	-0.3045
Y	BC	TCGA-E2-A15M-01	Invasive Lobular Breast Carcinoma	-3.171	2.9625	2.918	0.7495	2.8475	5.6615	6.995	6.233	1.4785	0.746	-0.739	-0.694	0.382	0.626	0.3585	3.6425	-1.469	0.8335	0.526	2.961	0.909	2.252	-1.1395	0.893	4.9185	0.624	1.7395	2.6795	-1.0885	3.2925	6.937	3.897	3.5475	4.2915	3.6165	6.1585	0.3335	2.633	-0.0025	0.107	1.6395	0.1795	0.039	2.314	1.691	-0.1415
Y	BC	TCGA-E2-A1B5-01	Invasive Lobular Breast Carcinoma	-2.0555	2.6625	3.7285	1.6805	3.4915	4.9795	7.0695	6.557	3.028	1.6135	0.1965	0.5725	0.831	1.638	1.1005	4.5545	0.881	-0.7205	0.314	3.333	1.338	3.084	-2.0425	-0.3885	4.935	0.3665	-0.9015	5.668	-2.1235	3.3645	6.008	3.171	2.255	4.1655	5.1355	5.894	5.357	0.706	0.425	0.851	2.672	0.6025	-0.2215	2.761	0.5275	0.567
Y	BC	TCGA-A1-A0SH-01	Invasive Ductal Breast Carcinoma	-4.731	1.1065	0.169	0.6025	4.552	4.65	6.0455	2.881	-2.2795	0.148	-2.307	-4.0975	-1.01	-3.4245	0.4655	1.092	-2.8245	-1.009	0.9705	1.312	-0.4885	0.716	-1.259	1.402	2.4735	0.278	1.327	0.8775	-1.2175	1.2505	6.2415	2.1645	1.5365	3.4645	3.895	5.038	4.5415	1.8585	0.158	-1.1545	-1.839	0.3755	0.1025	0.27	1.0455	0.227
Y	BC	TCGA-A1-A0SJ-01	Invasive Ductal Breast Carcinoma	-2.3185	1.418	1.9425	0.518	-0.1405	3.809	6.921	3.268	-1.194	-0.1555	-3.737	-3.365	-0.6315	-2.0685	0.6805	1.9945	-3.0605	1.09	0.8225	0.8915	-0.966	0.698	-1.0375	-0.407	2.0785	0.1305	1.7955	2.0515	-1.133	1.1765	5.4805	2.206	1.4575	2.242	2.729	4.782	4.5995	0.728	0.9065	-1.8205	-2.108	0.0755	1.11	-0.327	0.8145	-0.6955
Y	BC	TCGA-A1-A0SM-01	Invasive Ductal Breast Carcinoma	-4.014	1.5575	0.3815	0.267	-0.673	4.27	5.8445	1.693	-3.541	-0.01	-3.214	-5.076	-1.052	-3.6425	0.2415	0.822	-3.86	2.2085	0.8155	0.255	-0.86	-0.0535	-1.3325	0.0115	1.253	-0.053	1.898	1.233	-0.958	1.72	5.8395	2.492	2.314	2.889	3.26	5.0925	4.327	2.117	-0.2225	-0.547	-2.7795	-0.4205	1.0375	-0.008	0.9495	-0.2555
Y	BC	TCGA-A1-A0SO-01	Invasive Ductal Breast Carcinoma	-4.1355	-0.846	1.0725	0.889	-1.8755	3.6895	6.053	2.715	-1.0745	0.2565	-3.5495	-4.2125	-1.278	-3.0735	0.321	1.2545	-3.564	-2.191	3.355	1.1045	-1.0045	0.471	-2.3975	-2.1185	2.1455	0.3435	-4.058	3.3865	-0.8195	0.5805	5.287	0.096	0.3905	2.051	2.8	4.277	4.55	0.837	1.2065	-2.139	-0.9075	0.0255	0.162	1.5555	1.039	0.697
Y	BC	TCGA-A1-A0SP-01	Invasive Ductal Breast Carcinoma	-3.7	0.659	4.058	0.7335	0.335	5.0355	7.1195	4.2715	-0.675	1.4145	-2.4215	-2.6845	-1.3835	-1.2805	0.6935	1.873	-2.884	1.1745	-0.4155	2.2285	-0.9105	0.9835	-0.826	1.0585	2.863	0.108	-2.8525	4.1855	-1.4	1.266	6.248	2.036	0.7845	3.4	3.1115	5.261	0.4955	2.9695	-0.131	0.8115	0.1875	0.7415	-0.2095	0.8135	1.072	0.09
Y	BC	TCGA-A2-A04N-01	Invasive Ductal Breast Carcinoma	-4.0975	1.4015	0.918	0.894	0.8955	4.0455	6.791	3.7265	-1.8545	0.538	-1.7515	-2.9565	-2.183	-1.6815	-0.211	1.857	-1.913	-0.927	-0.896	0.9625	0.4225	1.2645	-1.7475	1.7745	4.076	0.669	1.476	2.546	-1.6835	-0.2925	4.467	0.994	-2.1555	2.8375	4.3605	4.571	4.43	3.41	0.7105	-0.9085	-0.736	0.171	-0.17	0.9245	1.2885	-0.1735
Y	BC	TCGA-A2-A04P-01	Invasive Ductal Breast Carcinoma	-3.9095	0.7715	2.8995	1.0215	0.894	5.839	6.598	4.6685	-0.1925	1.6665	-2.4345	-2.6205	-0.604	-0.8925	1.224	2.346	-2.405	0.0855	-0.741	2.4305	0.4945	1.5665	-1.6005	0.2565	2.8655	0.315	0.052	3.5255	-0.3415	1.6015	6.075	2.113	0.396	3.602	3.122	5.1925	5.0745	0.5455	0.825	0.6125	3.145	0.5285	0.2105	1.1115	1.0595	0.8615
Y	BC	TCGA-A2-A04Q-01	Invasive Ductal Breast Carcinoma	-5.282	3.0505	3.512	2.6175	2.1915	5.845	8.0545	6.644	1.6425	4.25	-0.949	-0.407	-0.593	1.2085	1.766	4.676	-0.3465	0.661	1.304	3.064	1.86	3.9045	-0.0415	2.499	6.845	1.3735	-0.788	5.982	-0.857	3.405	7.336	3.875	2.5395	4.7005	4.8515	6.82	6.1525	5.0985	0.3905	1.2805	4.251	1.0145	-0.567	5.55	1.8365	1.6725
Y	BC	TCGA-A2-A04R-01	Invasive Ductal Breast Carcinoma	-3.8455	0.461	0.529	0.547	-2.183	3.665	6.029	1.4635	-3.7065	-0.4305	-3.845	-4.698	-1.5625	-3.354	0.1775	0.43	-3.4325	-1.2245	-0.2535	1.0365	-0.797	-0.116	-1.1915	-0.9045	1.2665	0.463	2.4105	2.147	-2.975	-0.419	4.6245	0.7815	-0.559	1.6465	1.8385	3.6755	3.521	0.3005	0.2465	-2.432	-2.379	-0.174	0.3125	0.52	0.624	-0.941
Y	BC	TCGA-A2-A04T-01	Invasive Ductal Breast Carcinoma	-4.034	0.944	3.2355	1.24	-0.24	5.1	7.641	5.391	0.1345	2.0925	-2.2535	-1.6995	0.437	-0.569	0.725	3.1535	-0.241	2.3055	-0.572	2.264	-0.074	1.851	0.1845	1.639	5.117	0.8565	-2.192	5.5335	-1.866	1.285	6.2335	2.0095	1.063	3.481	4.1455	5.6235	-0.093	1.169	0.348	-0.368	2.245	-0.3535	-0.5655	4.5565	1.8825	0.09
Y	BC	TCGA-A2-A04U-01	Invasive Ductal Breast Carcinoma	-5.2695	0.0765	1.111	0.5735	-3.38	4.088	6.413	1.666	-1.6205	0.122	-4.1145	-3.9505	-2.6785	-3.215	0.284	1.395	-2.1725	1.171	0.82	0.454	-0.7745	-0.1525	0.918	-0.2805	2.544	-0.13	-2.5415	3.475	-1.984	-0.1105	4.074	-0.014	-0.5175	1.767	3.003	3.9965	2.939	-0.343	1.577	-1.7325	-1.863	0.7185	-0.688	0.8965	0.52	-0.191
Y	BC	TCGA-A2-A04V-01	Invasive Ductal Breast Carcinoma	-3.458	0.3145	0.93	0.1145	-0.032	5.11	7.396	2.981	-2.123	0.6535	-3.8505	-4.219	-1.9965	-3.012	0.834	1.328	-2.932	-0.1245	-0.5025	1.5125	-0.688	0.6185	-1.7325	-0.297	2.8675	-0.954	3.7895	2.848	-2.873	0.8625	5.6605	1.6745	0.782	2.8615	3.138	4.9825	4.684	2.8445	-0.1705	-0.4365	-1.357	-0.151	0.251	0.903	1.5925	-0.8005
Y	BC	TCGA-A2-A04X-01	Invasive Ductal Breast Carcinoma	-3.8145	2.608	2.2645	1.1165	0.507	5.19	7.418	5.592	0.482	1.79	-2.0645	-1.7955	-0.3805	-0.3765	1.426	3.556	-2.0295	-0.1115	-0.271	3.085	0.8235	2.5865	-2.007	0.0885	4.348	0.115	1.5225	5.33	-2.164	3.52	6.529	4.4735	2.782	3.9655	3.561	5.5575	0.3145	4.2135	-0.8665	-0.662	3.691	0.463	0.4105	2.4745	1.2895	-1.246
Y	BC	TCGA-A2-A04Y-01	Invasive Ductal Breast Carcinoma	-4.153	1.0995	0.87	1.04	1.0375	5.491	7.4185	4.532	-0.4945	0.4775	-1.9245	-2.7805	-0.8965	-1.256	0.9665	3.141	-1.7555	-0.4935	-0.411	2.246	0.3495	1.735	-0.771	-0.012	3.3615	0.3875	1.9245	2.8925	-1.243	1.595	6.3595	2.2585	0.784	3.41	3.8265	5.761	-0.3395	0.1935	-0.0365	-0.3045	-0.107	-0.2095	0.1145	1.292	1.2685	-0.621
Y	BC	TCGA-A2-A0CL-01	Invasive Ductal Breast Carcinoma	-3.8345	3.143	1.912	3.0675	2.2505	3.72	5.949	5.1925	2.0445	2.7255	0.047	0.167	1.7665	1.345	0.7785	3.6545	-0.536	0.0115	-0.406	1.8	1.8245	3.118	-1.482	1.742	4.038	1.3345	1.199	3.9195	-0.669	2.6075	4.339	2.8505	2.2305	2.725	3.5505	4.9175	3.935	2.626	0.629	0.2215	2.6195	0.1235	-0.4355	3.8475	2.635	0.0755
Y	BC	TCGA-A2-A0CM-01	Invasive Ductal Breast Carcinoma	-4.5855	2.307	1.619	2.414	-0.2885	5.0695	7.274	5.8635	0.112	3.736	-1.855	-1.253	-0.491	-0.313	0.5175	3.8115	-1.6325	-0.2705	0.0685	2.4635	-0.073	3.063	-1.4905	1.332	5.8515	0.9805	-2.4795	5.295	-0.577	2.584	6.5435	2.775	2.0395	3.613	4.1565	4.7145	5.4695	1.9925	0.9985	1.2495	3.9615	0.0005	0.221	5.527	2.5695	0.653
Y	BC	TCGA-A2-A0CP-01	Invasive Ductal Breast Carcinoma	-4.3995	0.8195	1.171	0.229	0.1705	4.3005	7.036	3.6595	-1.9645	0.622	-2.9975	-3.2735	-0.652	-2.0475	0.4145	1.811	-2.837	-0.219	0.116	1.05	-0.3475	1.1445	-0.74	1.231	2.822	0.0225	2.2015	2.236	-1.9725	1.2095	5.877	1.647	0.354	2.96	3.885	4.5265	0.075	0.9575	0.974	-0.5655	-1.5395	0.445	0.2035	0.469	0.677	0.1195
Y	BC	TCGA-A2-A0CQ-01	Invasive Ductal Breast Carcinoma	-3.7865	1.2165	0.812	1.4955	-0.4595	5.283	6.787	3.035	-2.724	-0.002	-4.1335	-4.009	-1.966	-2.692	0.904	1.365	-2.8105	-1.5345	0.489	1.4525	0.539	-0.0935	-0.493	0.337	3.647	-0.0615	2.366	1.921	-1.929	1.0885	6.363	1.4875	0.9225	3.7405	4.164	5.132	4.702	1.1965	0.103	0.1235	-3.2375	0.443	0.3475	0.402	1.042	-1.08
Y	BC	TCGA-A2-A0CS-01	Invasive Ductal Breast Carcinoma	-4.196	1.851	0.895	0.4585	1.9715	4.828	7.0075	3.2645	-1.7165	0.2305	-3.274	-3.673	-1.283	-1.835	-0.256	0.64	-3.5095	-1.044	-0.522	0.577	-0.453	0.2195	-1.292	0.4665	2.8105	0.336	3.0245	1.4715	-2.4005	1.704	5.449	2.2955	0.6395	3.596	4.3445	5.53	5.1025	4.7005	0.163	-0.197	0.238	-0.196	-0.0215	0.185	0.88	-0.8445
Y	BC	TCGA-A2-A0CT-01	Invasive Ductal Breast Carcinoma	-4.099	0.305	-0.1575	0.51	-2.7525	4.4885	6.658	1.6835	-3.139	0.548	-4.0055	-4.6905	-1.8755	-3.0375	-0.0685	0.8095	-3.484	-0.7835	0.2595	-0.1755	-0.343	0.088	-1.708	-0.0575	2.4135	0.09	2.7515	1.197	-0.7095	1.3655	5.4415	1.7165	1.473	2.316	3.3715	4.5705	4.5415	1.888	-0.315	-1.817	-2.2285	0.643	0.1595	0.138	1.5235	-0.2805
Y	BC	TCGA-A2-A0CU-01	Invasive Ductal Breast Carcinoma	-4.927	0.066	1.3125	0.5985	-0.089	4.594	7.162	2.979	-1.819	0.4775	-2.966	-3.882	-2.578	-2.811	0.1755	1.547	-3.2715	-0.103	0.347	1.324	-0.3625	0.7715	-0.771	-0.1065	2.767	-0.0005	2.1665	2.4665	-1.538	-0.0065	5.6595	0.6275	0.2445	2.3435	3.7365	4.2405	4.712	2.183	0.2055	-1.0865	-1.7675	0.271	-0.0135	0.723	1.671	-0.816
Y	BC	TCGA-A2-A0CV-01	Invasive Ductal Breast Carcinoma	-4.5265	1.7915	1.559	0.9155	0.3145	4.6735	5.895	4.1305	-0.4455	0.8565	-2.853	-2.619	-0.5065	-0.9165	0.138	3.288	-2.0515	-1.2435	0.135	1.568	-0.005	1.6915	-1.1755	2.165	4.3715	0.0035	1.939	3.019	-0.51	1.2095	5.1385	1.6205	1.2005	3.2235	4.397	5.9605	4.891	1.529	-0.338	0.317	0.4345	-0.2755	0.528	2.1515	1.1155	2.039
Y	BC	TCGA-A2-A0CW-01	Invasive Ductal Breast Carcinoma	-4.61	1.853	2.4505	1.4275	-1.1175	3.8405	6.686	4.365	-0.74	1.369	-3.5125	-2.673	-1.257	-0.8455	0.4005	1.9065	-2.8265	-0.6515	-2.1475	1.969	-0.22	1.1705	-3.207	-0.4575	4.869	-0.0785	1.429	4.465	-0.8125	1.08	5.05	2.3705	1.4055	3.0245	3.92	5.238	4.761	2.3	0.249	-1.9805	1.3265	0.0545	-0.075	2.577	1.301	-0.8845
Y	BC	TCGA-A2-A0CX-01	Invasive Ductal Breast Carcinoma	-3.4065	1.6535	1.9105	0.3455	-1.2355	4.3665	7.3155	4.177	-1.0175	1.4035	-2.6075	-2.7745	-0.058	-0.892	0.0695	2.1235	-2.8205	0.286	0.6165	1.4055	0.0615	0.9475	-1.1055	0.4335	3.2495	0.0755	1.1975	3.8185	-1.5495	1.744	6.1855	1.884	0.849	3.6485	3.523	4.826	5.349	2.5065	0.4615	-0.0205	1.1795	0.017	-0.157	1.022	0.8905	0.139
Y	BC	TCGA-A2-A0CY-01	Invasive Ductal Breast Carcinoma	0.129	-2.0425	0.585	1.0325	-2.2015	3.9795	5.373	0.509	-3.3665	-0.7385	-5.096	-4.5525	-1.3705	-3.7045	1.271	0.7195	-0.99	-2.6585	-0.1995	1.322	-0.4165	0.1795	0.58	-2.829	-0.991	0.5185	0.369	1.88	0.24	-0.68	3.4595	-0.433	-0.7125	1.3575	2.168	2.2105	2.384	1.3645	0.018	-0.591	-2.5495	-0.353	0.2765	0.7665	0.3765	-1.273
Y	BC	TCGA-A2-A0CZ-01	Invasive Ductal Breast Carcinoma	-4.337	1.401	2.0955	1.0855	0.3375	4.778	7.5315	4.913	-0.0955	0.7245	-1.8235	-2.0395	-1.044	-0.6495	0.4635	3.1355	-1.7055	0.807	0.362	2.3895	0.139	2.3875	-0.3555	1.463	4.242	0.6515	2.1675	3.5775	-1.3335	1.501	6.1875	2.717	1.5235	3.6235	3.911	5.673	5.3695	2.8535	0.1965	-0.5745	0.569	0.126	-0.799	1.54	1.4295	0.158
Y	BC	TCGA-A2-A0D0-01	Invasive Ductal Breast Carcinoma	-3.721	0.878	1.8835	1.672	0.7225	4.7785	6.7685	4.4515	-0.966	1.7605	-3.4905	-2.9875	-0.6685	-2.6885	0.4185	3.2245	-2.2445	-1.351	2.2465	1.7365	-0.8945	2.4215	-0.793	-0.69	5.4455	0.7935	-2.0505	5.3805	-0.3975	1.332	6.072	1.819	1.4355	2.826	4.232	4.657	5.6755	4.389	0.8955	2.457	0.913	-0.4355	0.191	4.1485	0.8185	2.3605
Y	BC	TCGA-A2-A0D1-01	Invasive Ductal Breast Carcinoma	-5.928	-0.013	1.494	0.3715	-1.1535	3.312	6.869	3.064	-2.277	-0.056	-5.054	-4.0985	-0.97	-2.7895	0.775	1.8975	-2.475	-1.4485	-0.658	1.6415	-0.835	0.9275	1.77	-0.8925	2.8385	0.3095	1.916	3.497	-0.894	-0.193	4.57	1.028	-0.079	1.4095	2.8215	3.3445	3.902	0.609	0.002	-2.2205	-1.1365	0.6705	-0.5175	0.1305	1.0875	-1.9945
Y	BC	TCGA-A2-A0D2-01	Invasive Ductal Breast Carcinoma	-4.704	1.02	2.5395	0.8665	1.1795	4.9945	7.234	4.9605	-0.047	1.544	-2.3525	-1.86	-0.9685	-0.415	0.325	3.149	-2.098	0.6745	0.715	2.4135	0.057	1.943	0.577	1.2625	3.9365	0.0935	-1.1475	5.4545	-0.2015	1.2865	6.2115	1.94	0.7765	2.9745	3.649	5.092	5.2115	3.5175	1.04	1.527	1.364	0.088	-0.719	2.1465	1.2425	1.209
Y	BC	TCGA-A2-A0D3-01	Invasive Ductal Breast Carcinoma	-3.67	1.3485	2.276	0.528	4.741	4.6965	6.1665	4.0605	-0.7735	0.4765	-3.635	-2.2675	-0.8365	-1.0915	0.1975	3.161	-2.7465	-0.93	-0.6245	1.616	-0.0695	1.4355	-3.586	0.131	3.713	0.212	2.662	2.736	0.019	1.4865	5.882	1.8005	1.7665	3.946	4.601	5.6305	0.212	3.287	-0.682	-1.267	-0.5955	0.1135	-0.4465	1.853	0.6875	0.0885
Y	BC	TCGA-A2-A0D4-01	Invasive Ductal Breast Carcinoma	-3.237	0.7685	-0.056	0.4445	-0.397	4.226	6.124	0.8465	-3.2055	0.2165	-2.332	-4.905	0.242	-3.164	0.221	0.155	-3.567	-0.175	-0.73	0.4595	-0.4725	0.44	-2.0505	-0.6715	0.533	-0.478	1.83	1.3755	-0.898	0.1955	4.606	0.7915	0.265	2.0475	1.448	3.112	0.1035	0.2755	0.127	-2.815	-1.483	0.1845	0.2715	-0.27	0.181	-0.7685
Y	BC	TCGA-A2-A0EM-01	Invasive Ductal Breast Carcinoma	-4.237	0.6155	1.303	0.4655	0.73	4.8495	6.752	2.297	-2.7705	0.6315	-3.578	-4.4815	-1.5545	-2.712	0.255	1.378	-2.4355	-1.4755	1.018	1.5075	0.6215	0.845	-0.9755	-0.123	2.194	0.4015	1.846	1.612	-1.859	1.002	5.3955	2.8355	1.903	3.002	3.6515	5.2235	4.62	3.236	0.298	-1.04	-2.5685	0.479	0.044	0.6195	0.7745	-1.041
Y	BC	TCGA-A2-A0EO-01	Invasive Ductal Breast Carcinoma	-3.9745	1.4225	3.291	1.729	0.8085	4.915	7.532	4.524	-0.8075	0.564	-2.523	-2.5265	-0.9615	-1.181	0.882	2.725	-1.95	-0.7905	0.86	1.9925	-0.0265	1.58	-0.1325	0.8555	3.749	-0.0185	1.9745	3.1385	-1.0715	1.2695	6.03	2.3185	1.2035	3.215	4.432	5.6315	5.5765	1.7895	0.4025	-0.5565	-0.638	-0.6225	-0.164	0.9725	0.979	-1.051
Y	BC	TCGA-A2-A0EQ-01	Invasive Ductal Breast Carcinoma	-5.7575	1.983	3.784	2.2015	2.1765	5.4015	7.835	6.3515	1.471	3.176	-0.5075	-0.2315	-0.381	1.0805	1.6525	3.733	-0.9385	-0.301	0.116	3.2695	2.1115	3.7085	-2.6515	0.8765	5.1725	1.2865	1.9535	5.814	-0.897	2.351	6.42	3.269	2.183	4.1745	4.878	6.3225	5.695	3.577	0.4875	0.3465	2.824	0.4475	0.566	4.5145	2.1255	-1.172
Y	BC	TCGA-A2-A0ER-01	Invasive Ductal Breast Carcinoma	-3.8115	1.0005	2.097	0.238	0.131	4.6695	6.683	3.2275	-1.9935	-0.003	-2.513	-3.7	-0.9565	-2.3025	0.071	1.218	-3.052	-1.424	0.3015	1.464	-0.5045	0.6535	-2.2225	-0.6065	2.939	0.651	2.6895	2.5485	-1.9585	0.922	5.3635	2.3645	1.271	2.9665	3.1905	4.9975	4.662	0.998	-0.309	-1.734	-1.188	0.931	-0.1695	0.246	1.527	-1.438
Y	BC	TCGA-A2-A0ET-01	Invasive Ductal Breast Carcinoma	-3.713	1.7865	1.235	0.8865	0.3605	4.792	6.0625	4.402	-0.776	1.156	-3.4595	-2.854	-1.613	-1.4115	0.128	2.461	-2.2475	-1.4035	0.1645	2.024	-0.1185	0.6865	-1.8725	-0.437	4.285	-0.1795	2.3935	2.9175	-2.616	2.5575	5.432	3.74	2.2015	2.5985	2.5025	4.4585	3.9255	1.7055	0.2245	-2.3135	-0.2035	-0.4295	0.303	1.1885	0.919	0.1915
Y	BC	TCGA-A2-A0EU-01	Invasive Ductal Breast Carcinoma	-5.3975	1.187	2.163	0.641	-0.206	3.933	6.9205	2.9145	-2.3125	1.171	-3.7645	-4.0735	-0.9695	-1.974	0.0375	2.062	-2.9465	1.727	0.221	0.9945	-0.859	1.42	-2.2825	0.6975	4.1965	-0.961	2.524	2.1365	-1.8145	0.4825	5.5185	1.379	0.4925	2.186	3.672	4.401	4.685	3.9645	0.183	-0.6505	-1.0965	0.3525	-0.1595	1.6655	1.911	-0.109
Y	BC	TCGA-A2-A0EV-01	Invasive Ductal Breast Carcinoma	-3.7695	1.8565	3.1115	0.3265	-0.022	4.994	8.0895	4.716	-0.655	1.3675	-2.5955	-2.28	-1.682	-0.732	0.5985	2.7365	-2.7185	0.9005	0.998	2.807	0.1825	0.878	-1.3965	0.3665	3.932	1.0675	1.6095	3.739	-2.0675	1.8645	6.157	3.55	2.545	4.006	4.1885	5.622	5.483	3.133	0.002	-0.2785	0.3335	-0.7485	-0.2375	2.203	1.44	-0.3775
Y	BC	TCGA-A2-A0EY-01	Invasive Ductal Breast Carcinoma	-3.1305	0.9795	2.585	1.3105	1.5265	4.879	7.0845	4.3065	-1.0785	0.779	-1.89	-2.5995	-0.417	-0.623	0.148	2.5205	-2.0945	-0.067	0.0275	2.673	0.0915	1.718	-2.162	0.1235	4.439	-0.288	1.333	3.3235	-1.29	0.7935	5.3615	1.9665	1.5725	3.711	3.6365	5.5375	0.475	1.424	-0.186	-0.1535	-0.0905	1.379	0.5015	1.8785	1.083	-1.3415
Y	BC	TCGA-A2-A0ST-01	Invasive Ductal Breast Carcinoma	-4.138	3.0605	4.445	3.018	3.655	5.7615	8.0505	6.8675	2.0205	3.552	-0.046	0.0945	0.7215	1.9325	1.3435	4.862	-0.486	1.484	0.6835	3.4995	1.707	3.8035	-0.768	2.283	5.294	0.495	0.062	5.8055	-0.8905	3.6425	7.2975	4.6775	3.344	4.932	5.0525	6.645	-0.1445	4.634	0.2185	0.9885	4.4445	1.766	-0.0525	5.6105	2.421	2.2215
Y	BC	TCGA-A2-A0SU-01	Invasive Ductal Breast Carcinoma	-4.09	0.573	2.756	0.695	0.215	4.463	5.938	4.525	-0.4935	0.0605	-2.238	-2.54	-1.126	-0.8275	0.9365	2.387	-1.951	-0.1815	0.8985	2.167	0.1665	0.939	-1.577	0.6745	2.4535	0.2665	2.7525	3.1235	-1.345	1.4925	6.1195	2.2285	1.839	3.1625	3.4375	4.7465	4.5335	3.814	1.2595	-0.4235	-0.2345	0.399	0.173	0.558	0.761	-0.358
Y	BC	TCGA-A2-A0SV-01	Invasive Ductal Breast Carcinoma	-4.8015	2.506	0.5375	1.2275	-0.96	4.894	6.936	3.7325	-0.9025	1.399	-2.8295	-3.0825	-1.3055	-2.3705	0.2615	1.169	-3.4645	-1.0785	1.2325	1.353	-0.8335	0.585	-2.076	0.8025	1.888	0.791	1.7375	2.8135	-0.748	2.8925	6.0595	3.8135	2.236	3.51	2.6535	4.855	5.285	2.6645	-0.522	0.4385	0.531	-0.856	0.5335	0.0075	2.239	1.0945
Y	BC	TCGA-A2-A0SW-01	Invasive Ductal Breast Carcinoma	-3.638	2.1685	2.243	1.2935	0.17	5.24	6.837	5.4805	0.1945	0.844	-1.5815	-1.5575	-0.5015	-0.476	2.464	3.742	-1.1905	-0.0085	-0.6905	2.816	0.1695	2.9825	-3.1385	0.7155	5.698	0.578	0.3345	4.167	-2.2305	2.115	6.2175	2.623	2.252	3.716	3.816	5.4635	0.2185	1.4545	-0.6335	-0.1255	1.7925	1.373	-0.1465	3.399	1.4535	0.036
Y	BC	TCGA-A2-A0SX-01	Invasive Ductal Breast Carcinoma	-4.0525	2.5085	2.8265	2.3035	0.715	4.9015	6.979	3.591	0.8755	1.833	-1.05	-1.1755	0.1245	-0.4675	1.435	3.4295	-1.556	0.351	-0.4105	2.364	0.6195	3.3115	-2.2505	1.829	4.9715	0.5055	-1.521	4.676	-0.345	2.707	6.262	3.7165	2.98	3.4415	3.838	5.7225	0.5215	2.78	0.1695	1.8185	2.727	-0.283	0.2765	3.661	1.783	2.231
Y	BC	TCGA-A2-A0T0-01	Invasive Ductal Breast Carcinoma	-3.8535	0.462	0.6225	0.9075	-1.406	5.7175	7.459	4.3325	-0.7365	0.5455	-2.3905	-2.7495	-0.7725	-1.996	0.635	1.1725	-2.846	-1.852	1.062	1.786	-0.738	1.1355	-1.9305	-1.01	3.653	0.167	0.437	3.6945	-1.1085	0.991	6.128	1.7155	0.61	2.994	2.721	4.8655	4.6285	1.895	0.3485	0.511	1.4745	0.2275	0.4385	1.566	0.861	1.1955
Y	BC	TCGA-A2-A0T1-01	Invasive Ductal Breast Carcinoma	-3.6285	2.36	3.2355	1.555	0.8635	5.125	7.2365	6.3085	1.508	2.054	-1.1735	-0.461	-0.199	1.1015	1.104	3.834	-1.2075	0.746	0.5565	2.9285	0.255	2.842	-1.564	0.5225	5.3075	0.3485	0.198	4.714	-1.104	2.2995	6.765	3.54	2.044	4.08	3.9145	5.973	5.339	2.2265	0.4125	0.412	2.22	1.211	0.245	2.302	2.013	0.453
Y	BC	TCGA-A2-A0T2-01	Invasive Ductal Breast Carcinoma	-4.0805	0.105	0.7675	1.138	-1.3475	5.201	7.2915	3.4525	-1.418	0.5885	-3.2185	-3.296	-0.9755	-1.916	0.798	2.595	-2.1545	-0.246	0.091	1.756	-0.5315	0.235	-0.525	0.084	2.941	-0.4315	0.4615	4.2355	-0.913	0.656	5.6525	1.3965	0.223	2.609	1.9855	4.354	3.147	-0.6605	-0.2455	-0.8045	-0.351	-0.185	-0.14	2.095	1.039	-1.144
Y	BC	TCGA-A2-A0T3-01	Invasive Ductal Breast Carcinoma	-5.1185	1.1505	0.838	0.503	-1.0645	3.467	5.52	2.8805	-1.6045	0.4575	-3.987	-3.1375	-1.0115	-3.1815	0.417	2.139	-2.9205	-2.0365	-1.1505	0.8155	-0.9225	0.5855	-3.069	-0.0805	3.021	0.327	1.4515	3.2065	-2.71	1.0135	3.582	1.384	0.1455	1.8605	3.426	3.7195	3.24	0.901	0.2445	0.2285	0.7035	0.7025	0.2105	0.7695	0.828	-0.1315
Y	BC	TCGA-A2-A0T5-01	Invasive Ductal Breast Carcinoma	-4.1815	-0.253	1.115	0.3795	6.381	5.013	4.9455	2.7485	-2.124	0.1935	-4.2195	-3.976	-1.115	-3.223	0.95	0.9295	-3.0485	-1.9175	0.4505	1.232	-0.599	0.664	-2.1375	0.413	2.051	0.384	1.9315	1.5155	-0.195	-0.0645	5.892	1.319	0.293	2.7265	3.3185	4.8965	4.452	2.3205	-0.3905	-0.3255	-1.931	0.075	0.6305	0.7965	0.5055	-0.2325
Y	BC	TCGA-A2-A0T7-01	Invasive Ductal Breast Carcinoma	-5.0895	1.5215	1.216	1.208	-0.7135	4.457	6.5485	3.5875	-1.3285	0.9695	-2.3435	-3.46	-1.033	-2.22	-0.0605	2.779	-2.3885	-0.1245	1.4095	0.8475	-0.582	0.839	-2.2025	1.322	3.253	0.0945	1.4795	2.372	-0.6745	1.676	5.99	2.6015	2.276	3.188	3.516	4.9725	4.5555	2.136	0.479	-0.444	-1.2095	-0.002	0.3195	0.5855	1.708	1.0305
Y	BC	TCGA-A2-A0YC-01	Invasive Ductal Breast Carcinoma	-3.71525	1.96525	2.08525	0.86475	0.16875	4.49625	5.92775	3.65625	-1.33225	0.85425	-2.93775	-3.39775	-0.52275	-2.28275	-0.12075	1.83425	-3.09825	0.02025	0.25625	1.06475	-0.42375	0.72025	-2.10325	0.38875	3.26325	0.01625	1.91175	2.92175	-2.36475	1.83225	5.48875	3.01825	1.87325	3.26125	2.68225	4.70025	-0.14425	2.26575	-0.09675	-0.04325	-0.57025	0.55975	-0.07925	0.35775	1.22625	-0.96375
Y	BC	TCGA-A2-A0YE-01	Invasive Ductal Breast Carcinoma	-4.009	1.065	0.9915	0.6005	-1.799	4.777	7.116	2.852	-1.877	0.435	-3.769	-3.9805	-0.672	-3.232	0.7665	0.627	-3.4425	-1.574	0.8385	1.264	-0.92	0.126	-2.6225	0.2575	2.415	0.4275	-2.682	3.2215	-0.639	1.6535	5.268	2.2675	1.6325	3.022	2.37	3.976	0.329	-0.264	0.136	-0.155	0.431	-0.0795	-0.2165	1.8565	0.977	0.835
Y	BC	TCGA-A2-A0YF-01	Invasive Ductal Breast Carcinoma	-4.958	1.386	1.832	1.8275	-0.8815	5.3875	7.4345	3.2825	-2.01	0.8205	-2.7715	-3.8805	-2.033	-3.206	0.4845	1.052	-3.716	-0.415	-0.2725	1.723	1.0565	0.8165	-1.221	0.1895	3.1185	0.4745	1.5245	2.9065	-0.5685	1.218	6.5145	1.155	1.3905	3.919	4.5465	5.383	5.576	2.731	0.0085	-1.258	-1.5335	-0.287	-0.2555	2.085	1.21	-1.381
Y	BC	TCGA-A2-A0YG-01	Invasive Ductal Breast Carcinoma	-3.651	1.6675	2.208	0.806	-0.5215	4.129	6.3245	3.485	-2.063	0.052	-3.484	-3.587	-0.9225	-2.8725	0.281	0.897	-3.5245	-1.1865	0.3685	1.402	-0.5895	1.196	-2.4	-0.453	2.9085	0.329	1.2235	2.896	-1.5055	1.704	5.9225	2.475	1.696	2.736	3.3785	5.065	4.8805	2.6895	-0.337	-1.3445	-0.0565	0.179	0.37	1.452	1.074	-0.885
Y	BC	TCGA-A2-A0YH-01	Invasive Ductal Breast Carcinoma	-4.182	2.9935	2.11	1.2145	-0.406	5.129	6.875	4.87	-0.1355	1.658	-2.36	-2.2095	-0.5555	-0.9455	0.3495	2.8375	-1.2435	2.1615	0.527	1.7805	-0.096	1.6125	-1.4765	1.1755	4.1895	0.7845	1.9875	3.774	-0.903	2.917	6.378	3.5485	2.9895	3.506	4.289	5.8215	4.8925	2.1195	0.0355	-0.5275	1.815	0.973	0.1385	1.8835	2.477	0.182
Y	BC	TCGA-A2-A0YI-01	Invasive Ductal Breast Carcinoma	-4.079	2.067	1.721	1.0185	0.93	5.614	6.7335	5.4085	0.344	0.667	-1.875	-1.697	-0.257	-0.0305	0.7385	3.4705	-1.4525	-0.5005	0.8885	2.439	0.8095	2.177	-0.03	0.2475	3.8005	-0.3205	2.292	3.6775	-0.0235	2.612	6.693	3.2475	2.547	3.808	3.518	5.9115	0.8035	1.449	-0.5445	-0.0565	0.1685	0.2165	0.4895	1.2465	1.7445	0.0335
Y	BC	TCGA-A2-A0YJ-01	Invasive Ductal Breast Carcinoma	-2.895	-0.347	0.0735	0.8405	-1.444	4.8515	6.0465	1.503	-3.437	0.3105	-4.717	-4.7155	-1.8585	-4.579	0.365	0.6345	-1.622	0.265	0.0205	0.5715	-1.5215	0.0505	-3.534	-0.9175	1.137	0.3755	-3.807	2.3925	-1.4595	1.213	4.678	2.5185	1.347	1.9995	1.597	3.5825	4.1615	2.529	0.042	-0.644	-0.96	-0.4395	0.294	3.622	0.671	-0.0105
Y	BC	TCGA-A2-A0YM-01	Invasive Ductal Breast Carcinoma	-4.1805	1.34	2.6775	0.6975	0.1075	5.5925	7.0745	4.5585	-0.6965	1.2445	-3.0635	-2.6865	-1.0885	-1.9135	0.508	1.817	-2.8045	-0.1505	-0.574	1.9845	0.114	0.8415	-3.032	0.293	3.4315	0.8355	-2.4745	4.4525	-0.099	1.9905	6.2365	3.236	2.0935	3.3825	3.2345	4.8455	5.106	4.211	-0.53	1.7715	3.693	-0.5705	-0.248	2.2095	2.1045	-0.8385
Y	BC	TCGA-A2-A0YT-01	Invasive Ductal Breast Carcinoma	-3.516	1.194	2.1685	0.833	-0.5995	5.187	7.051	3.656	-1.3195	-0.0335	-2.812	-3.3245	-0.755	-1.8505	0.6365	2.351	-2.4845	0.351	-1.8115	1.7955	-0.314	0.3885	-2.666	-0.2265	3.4575	-0.613	1.1255	4.08	-1.0205	0.6895	5.712	1.516	1.278	3.3345	2.981	4.9135	4.561	0.738	-1.286	-1.272	-0.089	0.065	-0.1845	1.0095	1.5655	-0.913
Y	BC	TCGA-A7-A0CD-01	Invasive Ductal Breast Carcinoma	-4.0105	1.0045	-1.4975	0.088	-2.548	4.25	5.9685	1.9165	-1.5725	0.0155	-4.4755	-4.5185	-0.962	-3.0415	0.5745	1.2105	-3.3185	-1.1255	0.4885	0.748	-0.9555	0.594	-1.7595	-0.3475	2.651	0.491	2.9795	1.8035	-3.696	1.3285	5.5885	1.3555	1.048	2.413	2.1225	4.21	3.9285	0.6835	-1.0695	-1.98	-1.759	0.2535	0.256	0.1195	0.886	-1.503
Y	BC	TCGA-A7-A0CE-01	Invasive Ductal Breast Carcinoma	-3.54725	1.83025	1.03875	0.95225	-1.71725	4.61025	6.47375	2.16075	-1.97775	0.51075	-4.26225	-3.64925	-0.60125	-2.01775	0.83675	0.82025	-2.63625	2.24375	0.28675	0.49225	-1.44775	0.54575	-1.28875	0.68575	1.88475	1.49825	-0.50275	3.93625	-0.84325	1.83975	5.07875	2.71725	1.55575	2.80275	1.40525	4.10225	-0.07975	1.10575	0.24325	0.90975	1.99025	1.27475	0.24375	-0.05175	0.94775	0.41875
Y	BC	TCGA-A7-A0CH-01	Invasive Ductal Breast Carcinoma	-3.7485	1.5075	1.182	0.0055	-0.668	4.04	6.2155	2.386	-2.762	-0.268	-3.8805	-4.304	-1.0275	-3.3925	0.32	0.5525	-2.9795	-1.786	1.3865	0.804	-0.458	0.2975	-1.9405	0.5545	2.375	0.5635	2.378	1.333	-1.1055	2.303	5.532	2.476	1.89	2.043	2.971	4.2975	4.1495	1.7185	0.228	-0.881	-2.056	0.32	-0.542	0.7955	0.542	-1.0565
Y	BC	TCGA-A7-A0CJ-01	Invasive Ductal Breast Carcinoma	-3.444	0.9875	0.144	0.3445	-1.5255	3.8525	6.349	3.794	-1.486	1.412	-4.3365	-3.075	-0.6095	-2.6055	0.248	2.0665	-3.106	-1.784	-0.772	1.078	-0.9225	0.3555	-3.02	-0.009	3.1405	-0.7375	2.1405	3.033	-1.485	1.0305	4.467	1.7045	0.965	1.474	1.8555	2.964	4.056	1.443	1.6345	-0.694	-0.033	0.2915	0.0285	0.9435	1.0105	0.283
Y	BC	TCGA-A7-A0D9-01	Invasive Ductal Breast Carcinoma	-4.2755	-0.2365	1.033	0.0275	-1.31	3.8835	6.1975	1.88	-3.025	-0.8425	-4.0625	-4.865	-1.209	-3.5305	0.75	0.239	-3.3265	-0.2375	-0.5085	0.111	-0.6915	0.206	-2.585	-0.6075	2.204	-1.1635	2.4765	1.738	-2.0175	0.2155	4.6015	0.515	0.4935	2.0395	2.396	3.7605	3.8545	1.036	-0.2655	-2.7695	-2.2495	0.1075	0.111	-0.2735	0.824	-0.9575
Y	BC	TCGA-A7-A0DA-01	Invasive Ductal Breast Carcinoma	-5.925	1.3135	1.6325	0.557	-3.117	4.0935	5.7	1.947	-2.689	0.4425	-3.948	-4.203	-1.721	-3.7055	0.1605	1.044	-3.0975	2.029	2.646	-0.4555	-0.644	0.795	-0.4175	0.8425	4.124	0.149	-0.7775	1.5755	-1.264	2.3655	4.2585	3.0575	2.545	1.796	3.174	3.887	0.1785	3.185	0.706	0.131	-1.553	-0.0055	-0.1475	-0.074	0.8115	1.911
Y	BC	TCGA-A7-A0DB-01	Invasive Ductal Breast Carcinoma	-6.083	0.946	0.746	0.6475	-0.6785	4.67	7.474	2.415	-2.344	0.7175	-3.223	-4.181	-0.4605	-3.608	0.632	1.095	-2.9815	1.5175	1.334	1.185	-0.4235	0.932	-2.0625	0.122	2.0455	-0.367	1.9565	1.7915	-1.879	1.784	6.1175	2.31	1.9235	3.8635	2.9745	4.8675	5.1135	1.622	-0.128	-1.328	-1.4195	0.311	0.1385	0.1015	0.8615	-0.7835
Y	BC	TCGA-A7-A13D-01	Invasive Ductal Breast Carcinoma	-3.2365	1.142	0.5155	1.198	-3.757	3.8085	7.1685	-0.6925	-4.0525	-0.8615	-4.812	-4.828	-0.459	-3.9455	0.627	-0.747	-3.8025	-0.7015	0.5235	0.555	-0.917	0.4475	-0.293	-0.0595	-0.086	1.91	-1.229	2.59	-0.71	1.563	3.7055	1.623	1.2425	1.2525	1.3715	2.288	-0.273	0.023	0.2955	1.0795	-1.2345	1.522	3.286	-0.0125	0.034	0.9005
Y	BC	TCGA-A7-A13E-01	Invasive Ductal Breast Carcinoma	-4.4725	1.0055	0.727	0.6885	-1.067	4.5425	7.202	2.0495	-2.8465	0.7445	-3.4325	-3.8895	-1.0435	-4.5435	0.77	2.041	-0.961	-0.246	0.3925	1.1885	-0.9295	0.2295	-2.602	-1.0405	1.2985	0.3045	-3.435	2.793	-1.3205	1.4835	4.4	2.4575	1.476	1.93	2.9385	4.239	0.319	1.1035	-0.315	0.1405	-1.4015	-0.8425	-0.1525	0.3785	0.6045	0.7415
Y	BC	TCGA-A7-A13F-01	Invasive Ductal Breast Carcinoma	-3.673	0.4095	0.646	-0.084	-3.0025	4.1035	5.696	0.9535	-3.5255	0.0075	-4.027	-4.701	-0.802	-4.492	0.1555	0.083	-3.7355	-1.207	1.4085	-0.6485	-1.481	-0.241	-3.0925	-1.276	0.935	1.256	2.392	1.1085	-3.2565	1.342	4.717	-0.223	2.652	2.4185	4.0645	4.742	1.286	1.681	-0.654	-1.669	-4.124	0.6615	0.1785	0.01	0.241	0.1445
Y	BC	TCGA-A8-A06N-01	Invasive Ductal Breast Carcinoma	-3.82825	1.28225	0.60975	0.09475	-1.56025	4.02025	6.74875	1.02025	-3.11075	0.94775	-1.73975	-5.29325	-2.01675	-4.08675	0.33825	1.00375	-3.90325	0.01025	-0.08975	0.06225	-0.22075	0.28425	-2.83925	-2.36225	2.45375	-0.35175	3.07375	2.17225	-1.40025	1.36375	4.88825	2.43875	1.28425	2.06125	2.07125	3.88125	0.11975	2.02225	-0.71625	-2.94275	-2.04775	-0.52675	0.27875	0.55725	1.64375	-0.85525
Y	BC	TCGA-A8-A06O-01	Invasive Ductal Breast Carcinoma	-4.29	1.1285	1.538	1.1535	-1.0325	4.6275	7.348	3.7405	-0.8275	0.619	-2.7315	-3.0675	-1.539	-2.6455	0.9645	1.973	-2.7745	-0.0795	0.0165	2.0865	-0.031	0.7525	-2.3565	0.1525	2.798	0.8065	0.8365	3.623	-1.679	1.5395	6.1495	2.2025	1.9125	3.273	3.812	4.678	4.998	0.1835	-0.5135	-1.345	-0.8735	-0.31	0.2405	1.152	2.4425	-0.0525
Y	BC	TCGA-A8-A06P-01	Invasive Ductal Breast Carcinoma	-5.3645	0.8535	0.5645	0.202	-1.089	4.7115	6.657	2.3965	-2.1085	0.6355	-1.607	-3.912	-1.13	-2.4765	0.7035	0.9595	-3.147	0.238	0.5995	1.398	-0.6985	0.5215	-0.9465	0.7065	2.7275	0.124	1.4865	1.4615	-1.614	0.8695	6.371	1.378	1.013	3.4205	4.067	5.409	4.527	2.1825	0.0125	-0.7965	-2.116	-0.1155	-0.1285	0.7455	0.6565	-0.5385
Y	BC	TCGA-A8-A06Q-01	Invasive Ductal Breast Carcinoma	-3.571	-0.219	0.5495	0.4155	-0.223	3.4305	5.1555	2.0825	-2.605	0.1785	-3.9545	-4.518	-1.264	-3.6115	0.709	0.2855	-3.344	-0.458	-0.8655	0.834	-0.888	0.1615	-3.625	-1.84	1.341	-0.2215	0.9555	1.1825	0.5355	-0.621	5.293	0.43	-0.0145	2.648	2.0215	4.2085	3.9885	1.467	0.1625	-2.733	-1.8585	-0.55	0.139	0.4665	0.655	-0.413
Y	BC	TCGA-A8-A06R-01	Invasive Ductal Breast Carcinoma	-4.5375	1.9525	1.5065	1.0455	2.084	4.9875	7.3215	4.1845	-0.854	0.9945	-3.353	-2.8075	-0.863	-1.478	0.887	0.929	-2.941	-0.201	-0.142	2.2915	-0.807	0.4875	-1.408	-0.192	4.0895	0.6675	1.3455	4.3605	-1.473	1.9435	6.1	2.5725	1.86	3.2665	3.83	4.761	0.3755	0.327	0.9365	-0.3515	1.4905	0.677	0.5065	3.115	1.391	-0.6185
Y	BC	TCGA-A8-A06T-01	Invasive Ductal Breast Carcinoma	-3.5995	2.2735	2.6925	0.6015	-0.6585	4.2855	6.992	4.2755	-0.6955	0.7295	-3.34	-2.7485	-1.2045	-1.469	0.1995	2.7385	-2.4785	-0.5555	0.3175	2.041	-0.1655	2.0005	-2.9225	0.2525	4.564	0.38	2.0905	4.3855	-2.8015	2.695	5.594	3.624	2.511	2.92	3.209	4.752	-0.2275	0.82	-0.1825	-1.1535	0.7855	0.7415	0.0265	3.3355	1.596	-0.8405
Y	BC	TCGA-A8-A06U-01	Invasive Ductal Breast Carcinoma	-3.905	2.314	1.93	0.5175	0.0095	4.456	6.6625	4.177	-0.8115	0.734	-3.251	-2.7465	-0.716	-1.7165	0.274	2.3015	-1.914	-0.4665	-0.2745	1.774	-0.1175	1.18	-1.9805	-0.1815	4.1945	-0.0315	2.4455	4.49	-1.0145	3.2585	5.825	3.8295	2.716	4.059	3.856	4.7035	-0.6265	1.553	-0.7715	-0.815	1.042	-0.0425	-0.219	2.863	1.4135	-0.087
Y	BC	TCGA-A8-A06X-01	Invasive Ductal Breast Carcinoma	-4.9865	1.908	1.0205	1.1855	-1.298	4.053	7.048	3.7595	-2.106	2.148	-4.0065	-3.493	-1.6545	-2.4775	0.444	2.766	-2.7565	-1.1245	0.45	1.0595	-0.378	1.612	-2.499	0.8465	4.4815	0.2815	3.3015	4.48	-2.5695	2.2925	5.8855	2.0785	2.9165	2.6735	3.5245	4.1575	5.3685	2.0095	0.1225	0.249	0.6645	-0.6925	-0.315	3.313	2.282	-0.5785
Y	BC	TCGA-A8-A06Y-01	Invasive Ductal Breast Carcinoma	-3.13975	1.17825	-0.31725	-0.25275	-2.68725	4.05225	5.89225	0.75075	-4.00625	-0.87175	-4.48075	-5.01225	-1.35825	-4.30325	-0.18525	-0.35475	-3.69975	-1.71575	1.08375	-0.51325	-0.53475	0.37175	-3.10475	0.92775	1.69125	0.63125	2.57625	1.79825	0.70675	1.71275	4.43425	2.66525	0.53075	2.12325	1.74225	3.53225	3.32075	0.54225	0.02025	-0.75425	-1.33425	0.45175	0.17575	0.59525	1.20725	-0.39725
Y	BC	TCGA-A8-A06Z-01	Invasive Ductal Breast Carcinoma	-3.632	0.9825	0.068	0.017	-1.65	4.5005	6.783	0.528	-3.457	0.6185	-2.7445	-4.858	-0.967	-4.3255	0.0285	-1.024	-3.795	-0.034	-1.449	0.0765	-0.4335	-0.0305	-1.496	-1.2695	1.021	-0.125	1.3345	1.686	-3.775	0.607	5.202	1.548	0.5975	2.088	2.713	3.7815	3.992	0.4245	-1.051	-2.4135	-3.1835	0.1925	-0.043	0.803	1.3235	-0.4575
Y	BC	TCGA-A8-A075-01	Invasive Ductal Breast Carcinoma	-4.4085	1.831	0.9145	1.4275	-0.5215	5.239	7.2555	4.496	-0.57	1.4175	-2.7945	-2.343	-0.9455	-0.9955	1.1925	2.54	-2.2285	-0.725	-0.0375	2.383	-0.614	1.2415	-2.1815	0.017	5.8125	0.13	1.6635	4.547	-0.8425	1.935	6.523	3.3735	2.0505	3.7815	3.6235	5.4425	5.0135	3.331	0.1485	-0.193	1.033	0.0795	-0.126	3.1535	2.629	0.751
Y	BC	TCGA-A8-A076-01	Invasive Ductal Breast Carcinoma	-4.7805	1.55	2.065	0.6065	-0.7855	4.393	6.6765	3.0785	-2.139	0.77	-3.545	-3.6985	-0.703	-2.199	0.1695	1.447	-3.3705	0.413	-0.868	1.355	-0.8365	0.4205	-1.188	0.218	2.356	-0.17	1.5	2.2365	-0.038	1.792	5.6945	2.13	1.712	3.1385	2.9155	4.074	4.151	1.8575	-0.717	-1.2045	-0.655	-0.1575	0.2545	0.624	1.79	0.522
Y	BC	TCGA-A8-A079-01	Invasive Ductal Breast Carcinoma	-4.906	0.506	0.639	0.3845	-1.0245	4.6265	7.7345	2.8005	-2.0065	0.283	-3.014	-4.0015	-1.1095	-3.1125	0.369	1.0995	-2.9575	-1.001	1.596	1.339	-0.775	0.7395	-2.5625	-1.4855	1.7935	0.3065	2.622	2.4615	-2.4665	0.255	5.9285	1.487	0.935	3.4885	4.0095	5.2025	-0.639	-0.49	-0.1825	-1.7955	-1.687	1.0295	0.9765	1.504	0.8605	-0.1545
Y	BC	TCGA-A8-A07B-01	Invasive Ductal Breast Carcinoma	-2.6285	0.414	0.9235	0.343	-2.7655	4.163	6.6465	2.807	-2.942	-0.0695	-2.99	-3.965	-0.378	-2.866	0.8815	0.541	-3.037	-0.8315	0.9515	0.8915	-0.1255	-0.1895	-2.2115	-0.324	1.822	0.2455	2.22	1.392	-0.6795	0.8705	5.6135	0.9795	1.1135	2.755	2.994	4.6455	0.821	3.534	-0.1985	-1.7065	-1.313	-0.021	0.352	0.402	1.2695	0.8095
Y	BC	TCGA-A8-A07C-01	Invasive Ductal Breast Carcinoma	-4.09525	0.84275	1.59375	0.79625	-0.38425	5.08825	7.19725	4.68125	0.23175	1.20575	-2.29225	-2.16275	-0.28425	-1.49275	0.57875	2.75325	-2.18475	-0.23875	2.71625	2.30075	-0.24725	1.37475	1.17675	-0.53475	4.02475	0.33625	-3.80775	5.08225	-1.56475	0.81225	6.48375	1.57475	1.19975	3.36875	3.73325	5.52075	4.91775	1.37725	0.46975	-0.68975	1.50325	0.28525	0.08975	2.59575	1.58875	-0.25375
Y	BC	TCGA-A8-A07E-01	Invasive Ductal Breast Carcinoma	-4.579	0.966	2.171	0.6325	0.1825	5.0425	7.023	4.571	-0.238	0.4955	-1.8465	-2.366	-1.4025	-0.7335	0.3245	2.839	-1.9105	-0.7575	0.782	2.162	-0.5665	2.661	-1.0865	0.5725	4.521	-1.228	1.1695	3.0815	-0.8375	1.4495	5.9795	2.105	1.0955	3.1095	3.7225	5.494	5.0995	2.598	0.7425	-0.038	-0.3215	-0.0165	0.0675	1.455	1.935	-0.8225
Y	BC	TCGA-A8-A07F-01	Invasive Ductal Breast Carcinoma	-4.8605	1.915	0.936	1.062	0.138	4.2605	6.7675	4.157	-1.3415	0.593	-2.5415	-2.789	-0.586	-1.847	0.1725	2.495	-2.151	-1.271	-0.1215	1.849	-0.3385	1.8545	-2.3965	1.225	4.55	-0.2435	1.7075	2.8145	-1.284	2.2275	6.208	3.268	2.099	3.628	3.9995	4.977	5.291	3.649	-0.268	-0.57	0.2625	0.1035	0.436	2.536	2.164	0.2435
Y	BC	TCGA-A8-A07G-01	Invasive Ductal Breast Carcinoma	-4.163	1.753	1.4285	0.8275	-0.04	4.6035	5.9435	3.975	-1.399	0.0765	-1.869	-3.1865	-1.0425	-1.803	0.4245	2.478	-1.6305	-1.227	0.645	1.8085	-0.6415	1.044	-1.1435	1.064	3.372	0.035	1.727	2.6775	-0.2445	2.035	6.318	3.0175	2.189	3.5485	3.462	5.671	4.3735	2.13	0.0425	-0.6835	-1.3775	0.2215	0.258	0.646	0.895	0.1225
Y	BC	TCGA-A8-A07I-01	Invasive Ductal Breast Carcinoma	-3.4915	2.8105	0.439	1.1505	0.204	4.651	6.8185	3.635	-1.2165	1.3115	-3.21	-2.9355	-1.137	-1.9395	0.6425	1.6815	-2.7725	-0.4875	0.225	1.7885	-0.363	0.8965	-1.427	1.0035	3.63	0.2855	1.4255	3.254	-0.9805	2.792	5.5205	3.1935	2.8065	2.8845	2.955	4.0275	4.5735	2.372	0.3065	-0.7635	0.956	0.513	0.0325	2.203	1.72	-1.053
Y	BC	TCGA-A8-A07J-01	Invasive Ductal Breast Carcinoma	-4.677	2.3325	2.153	1.697	-1.1665	4.809	7.8905	3.0255	-1.5325	0.0645	-1.807	-3.808	-1.053	-2.58	0.3345	2.0735	-2.5425	1.503	2.1275	1.7665	-0.1375	1.3065	-0.76	0.4925	3.3065	0.6275	2.3615	3.9455	-1.0115	2.788	6.947	2.863	3.052	3.949	3.9915	4.938	-0.1465	0.51	0.587	-0.448	-0.9225	0.0665	-0.8255	-0.237	2.034	-0.047
Y	BC	TCGA-A8-A07L-01	Invasive Ductal Breast Carcinoma	-4.4815	0.2405	0.6745	0.7745	-1.5335	3.5835	6.0135	2.23	-2.5675	-0.3835	-3.253	-4.535	-1.324	-4.064	0.005	1.238	-3.668	-1.4015	0.2485	0.9265	-1.5065	0.6745	-3.214	0.226	1.921	0.6245	2.0435	1.628	-0.0405	0.3495	5.1385	0.7225	0.8765	2.226	3.906	4.231	4.422	0.4105	-0.425	-1.944	-2.3725	0.1275	-0.033	0.091	1.744	-0.691
Y	BC	TCGA-A8-A07O-01	Invasive Ductal Breast Carcinoma	-1.1875	0.7655	1.9085	0.797	-0.302	5.3235	6.8115	4.273	-1.751	0.986	-3.6955	-2.6775	-1.2695	-1.8185	1.073	2.1225	-1.825	0.21	-0.1295	2.3015	-0.249	0.8525	-2.102	1.613	3.3	0.1145	-1.7295	4.378	-0.855	1.2375	5.116	1.4645	1.0805	2.24	1.691	3.557	4.757	3.1345	-0.751	1.161	0.6325	0.4525	0.2955	1.4005	1.8795	-0.0755
Y	BC	TCGA-A8-A07P-01	Invasive Ductal Breast Carcinoma	-2.433	0.557	2.612	0.5605	-1.921	4.5865	7.123	3.1145	-2.0685	-0.3555	-2.509	-3.1885	-0.5305	-1.673	0.844	1.4315	-2.077	-0.2955	0.657	1.898	0.5585	0.1345	-1.0895	-0.0105	0.351	0.4815	1.334	3.499	-1.5965	1.0185	6.448	1.427	1.7445	3.236	2.063	5.0175	5.2535	0.965	-0.845	-2.3405	0	0.0895	-0.356	0.152	0.8365	-0.547
Y	BC	TCGA-A8-A07R-01	Invasive Ductal Breast Carcinoma	-3.6775	0.998	-0.1525	0.6425	-3.342	5.2225	7.185	1.1235	-3.473	0.821	-3.3285	-5.0875	-1.18	-3.303	0.9585	-0.413	-1.6995	1.004	1.564	1.226	-1.111	0.2665	-1.0245	1.2045	1.4565	-0.258	-0.616	2.49	-1.032	1.5705	4.2115	2.2	0.9495	1.157	2.171	3.343	3.293	2.031	0.6785	-0.544	-0.689	0.204	-0.677	0.8655	0.8895	1.767
Y	BC	TCGA-A8-A07U-01	Invasive Ductal Breast Carcinoma	-4.179	3.623	2.434	1.447	0.9885	5.637	7.379	6.1075	1.029	2.852	-0.9465	-0.712	0.0725	0.848	2.1095	3.511	-0.972	0.7665	-0.001	2.8535	0.584	1.744	-1.169	2.5215	5.3335	0.3215	-0.46	5.7155	-0.5615	3.765	6.9885	4.059	3.6085	4.2365	3.477	5.998	5.449	1.488	0.3035	1.0585	4.2275	1.146	0.0325	3.812	2.0735	1.858
Y	BC	TCGA-A8-A07W-01	Invasive Ductal Breast Carcinoma	-4.7035	1.2405	0.856	0.9545	-1.9985	5.2395	7.9295	3.3985	-1.755	0.4945	-3.0245	-3.716	-1.9705	-2.6105	0.4895	1.3205	-3.196	-0.0455	1.177	1.66	-0.3385	0.973	-1.4535	-0.498	4.558	-0.072	1.013	2.6945	-1.097	1.265	6.567	1.6695	1.6875	3.053	4.711	5.8175	5.398	2.251	0.503	-0.737	-0.7075	-1.438	0.2015	1.279	2.374	-1.1945
Y	BC	TCGA-A8-A07Z-01	Invasive Ductal Breast Carcinoma	-4.802	2.9305	1.3745	1.0805	-0.8935	5.0105	6.347	3.6295	-1.2515	0.7895	-3.7735	-3.375	-2.067	-1.693	0.6905	1.6775	-2.871	-1.637	0.1	1.7575	-0.463	0.2775	-2.0935	0.075	3.889	0.617	2.9595	3.155	-2.831	3.112	5.643	3.7655	2.979	2.418	2.379	4.6965	4.485	2.2605	-0.3305	-1.228	-0.7975	-0.1405	0.4605	1.573	0.633	-0.304
Y	BC	TCGA-A8-A081-01	Invasive Ductal Breast Carcinoma	-4.486	2.1885	3.134	1.5835	-0.3275	4.7355	7.7155	5.2535	0.0505	2.078	-1.669	-1.568	-0.411	-0.6115	0.4625	3.6145	-1.279	-1.2175	0.108	2.4765	0.7505	3.279	-3.4605	-0.6425	6.452	0.15	1.4935	5.802	-0.625	2.154	6.27	1.467	1.915	3.577	4.346	5.1745	5.821	3.9995	-0.0735	-0.4535	1.2115	-0.4295	0.0075	5.0355	2.196	-0.6165
Y	BC	TCGA-A8-A082-01	Invasive Ductal Breast Carcinoma	-4.5615	1.627	-0.517	0.795	-1.9195	4.7855	6.9335	1.172	-3.8775	-0.1835	-3.287	-5.0355	-1.5715	-4.592	0.422	0.2575	-3.412	0.81	-0.2535	0.5235	-0.921	-0.336	-0.0835	-0.4185	1.327	0.655	2.2385	1.5945	-2.04	1.7575	5.9605	2.267	2.2265	3.418	3.7445	4.5565	4.9955	1.8725	-0.294	-1.977	-2.841	0.157	1.061	0.495	1.209	-0.335
Y	BC	TCGA-A8-A083-01	Invasive Ductal Breast Carcinoma	-5.204	1.7065	-0.0145	0.2495	-0.455	4.3175	7.514	1.376	-2.876	1.0775	-5.16	-5.118	-2.2915	-3.844	0.2485	-0.1465	-3.769	-0.218	1.013	-0.2475	-0.5785	0.37	-1.9995	-0.891	2.063	0.184	3.3925	2.335	-4.138	1.8255	5.009	2.0075	2.09	1.876	2.524	3.6235	5.3185	1.5315	-0.3335	-2.1465	-2.0555	-0.089	0.3105	0.226	1.3375	-0.812
Y	BC	TCGA-A8-A084-01	Invasive Ductal Breast Carcinoma	-2.63075	2.43075	1.41025	0.51025	-1.50225	3.88275	6.46525	2.03225	-3.44425	1.17525	-4.35425	-4.75325	-1.04025	-4.23225	0.29075	-0.32525	-3.67925	-2.15475	0.78725	0.64775	-1.07875	-0.14875	-1.74125	0.26825	2.90825	0.13025	1.79375	2.05475	-3.00925	2.44825	5.20325	3.54975	2.42025	2.95125	0.80075	3.27775	0.93025	1.03275	0.50375	-1.10875	-1.20925	-0.57125	-0.28525	0.58625	1.38475	-0.55425
Y	BC	TCGA-A8-A085-01	Invasive Ductal Breast Carcinoma	-4.3135	0.039	0.102	0.0535	-2.735	4.279	5.277	-1.6625	-3.7345	-0.2905	-2.819	-5.026	-2.191	-4.975	0.2325	-1.2955	-3.4795	-1.1805	0.092	0.305	-0.7875	-0.1395	-2.1495	-0.926	0.6245	0.119	1.927	0.4755	-3.0705	-0.191	4.8905	0.7355	-0.198	2.03	1.999	3.473	0.1745	0.7075	-1.111	-3.0045	-3.676	0.458	0.715	-0.0875	0.722	-1.0875
Y	BC	TCGA-A8-A086-01	Invasive Ductal Breast Carcinoma	-3.9155	0.8655	0.0775	0.3335	-0.949	4.469	5.6905	1.512	-3.4595	0.24	-3.25	-4.3955	-0.8915	-3.502	0.4465	0.8195	-3.2815	0.541	0.1805	0.888	-0.9345	0.2305	-0.794	-0.297	0.357	-0.0365	1.7445	1.029	-2.2435	1.2835	5.8775	2.0105	1.078	2.706	2.201	4.413	0.5115	0.0875	-0.7575	-1.518	-1.633	-0.4575	-0.116	0.997	0.478	-0.075
Y	BC	TCGA-A8-A08A-01	Invasive Ductal Breast Carcinoma	-5.1285	1.6245	2.415	0.7965	2.796	5.15	6.577	3.6845	-1.5815	0.053	-4.0695	-3.4775	-0.941	-2.1845	0.888	0.7235	-3.246	-0.042	1.192	1.649	0.834	0.4285	-0.58	0.2085	3.1365	-0.1215	2.2885	1.324	-2.9295	2.0405	6.4545	3.1825	1.8315	3.582	4.8245	5.891	5.3865	5.0245	-0.1775	-1.168	-0.979	0.034	0.4215	2.0265	0.9845	-1.6335
Y	BC	TCGA-A8-A08B-01	Invasive Ductal Breast Carcinoma	-3.8985	2.0375	1.693	1.0755	-0.7625	4.0545	6.536	4.3855	-0.4735	1.5725	-3.5495	-2.7625	-1.198	-1.6645	0.5925	2.1605	-2.5255	-2.1825	-0.9195	2.0825	-0.559	1.476	-3.235	-0.5245	4.608	0.1795	2.111	4.7045	-0.5295	2.995	6.036	3.4405	2.263	3.7115	2.738	4.4225	0.8405	2.6485	-0.2505	-0.354	0.4365	1.372	0.239	2.141	1.5495	2.4555
Y	BC	TCGA-A8-A08C-01	Invasive Ductal Breast Carcinoma	-6.1375	1.245	0.6835	0.467	-0.5975	4.3765	6.999	3.0605	-2.286	-0.3455	-4.255	-3.846	-1.399	-3.054	0.561	1.56	-3.0085	-1.12	0.831	1.2805	-0.7865	0.8325	-2.8375	-0.036	3.1905	0.256	2.4815	2.5015	-2.9095	1.677	5.9015	2.3495	1.4055	3.374	3.9565	4.6595	5.48	2.4315	-0.891	-0.559	-2.0425	0.433	0.253	1.2375	0.9965	-0.8865
Y	BC	TCGA-A8-A08F-01	Invasive Ductal Breast Carcinoma	-3.8115	2.2365	1.4695	1.105	-2.297	5.1595	6.99	4.467	-1.083	1.625	-3.625	-2.684	-0.5905	-1.301	0.642	2.6005	-1.588	0.996	-0.1735	1.957	0.017	1.28	-1.1605	0.183	4.21	0.168	1.306	4.524	-1.9975	1.5585	6.0185	2.435	1.954	3.712	3.927	4.073	4.778	2.0465	0.1055	-0.1335	1.9485	-0.8035	-0.2255	3.205	1.6365	-0.252
Y	BC	TCGA-A8-A08G-01	Invasive Ductal Breast Carcinoma	-4.12	1.6305	-0.0045	0.609	-1.6325	4.491	6.989	3.481	-1.4835	0.8505	-3.2635	-3.5085	-0.0545	-2.8715	0.148	1.899	-2.615	-1.0925	1.0705	1.1935	-0.7495	0.9945	-2.418	0.2015	3.069	0.6935	3.0185	3.311	-2.808	2.6615	5.826	2.9215	3.125	2.6475	3.336	3.837	5.067	1.2355	0.007	-1.393	-0.4165	0.1455	0.2055	1.5755	2.4065	-1.0995
Y	BC	TCGA-A8-A08H-01	Invasive Ductal Breast Carcinoma	-4.0425	2.8525	1.371	2.5425	0.544	6.0305	7.993	5.132	0.042	1.2775	-0.5305	-1.9135	-2.3895	0.102	0.2605	2.5955	-1.948	2.098	-0.0225	2.54	-0.2245	1.254	-0.36	1.732	3.87	-0.297	-1.6895	5.493	0.4975	1.7465	6.7025	2.6505	1.423	4.371	4.097	5.244	-0.2345	-0.2645	0.076	-0.2695	-0.2795	0.441	0.397	1.1515	3.397	-0.569
Y	BC	TCGA-A8-A08I-01	Invasive Ductal Breast Carcinoma	-3.4395	3.8495	3.484	2.6255	0.252	5.2085	6.887	5.5815	0.363	3.024	-1.9575	-0.583	-0.0305	0.749	0.823	3.994	-0.527	2.0835	-0.6615	2.475	0.501	3.013	-0.9355	1.2925	6.191	0.503	1.2225	5.4405	-1.002	3.784	6.911	4.3585	3.7305	4.4605	4.397	5.5815	5.121	3.609	-0.05	0.376	3.0385	3.7795	0.2505	5.7145	2.146	-0.1975
Y	BC	TCGA-A8-A08J-01	Invasive Ductal Breast Carcinoma	-4.405	2.2915	0.223	0.8385	-1.788	5.056	7.1795	2.8385	-2.1455	1.046	-3.7755	-3.604	-1.235	-2.38	0.576	1.5825	-2.9525	-0.2455	-0.2435	1.537	-0.133	0.826	-1.04	0.205	3.2065	0.1695	2.1255	2.721	-0.631	1.736	5.821	2.559	1.804	3.1695	3.6395	4.91	0.55	3.1845	0.341	-1.3195	-0.9715	1.387	0.5015	0.7575	1.9505	-0.413
Y	BC	TCGA-A8-A08L-01	Invasive Ductal Breast Carcinoma	-2.498	1.1485	1.388	0.3975	-0.655	4.1595	6.4545	4.3615	-0.228	0.6865	-2.4905	-2.3875	-1.097	-1.349	0.4555	2.709	-2.1875	-0.706	0.111	2.0685	-0.1975	1.839	-1.6145	-0.253	4.8175	-0.17	0.864	4.007	-0.5955	1.5545	6.277	2.0425	1.3105	3.138	3.533	5.137	0.2035	2.8595	0.21	-1.071	1.6235	0.4825	1.1245	2.105	0.9195	-0.0875
Y	BC	TCGA-A8-A08O-01	Invasive Ductal Breast Carcinoma	-5.126	0.214	0.4455	0.3115	-0.7795	3.807	5.889	2.4545	-2.0815	0.528	-3.192	-4.134	-1.35	-3.741	0.1475	0.985	-3.1265	-1.4515	1.156	1.062	-0.936	0.3045	-2.4075	-0.2185	1.956	0.3835	2.1895	1.647	-2.2935	0.7985	4.9895	1.548	0.927	1.937	2.4865	3.8005	3.947	1.4495	0.7695	-1.3555	-2.375	-0.1005	0.5935	0.8945	1.163	-1.1685
Y	BC	TCGA-A8-A08P-01	Invasive Ductal Breast Carcinoma	-4.014	2.311	2.808	1.929	1.0815	4.7655	6.613	5.5605	0.5455	2.5345	-1.8755	-1.335	-0.2215	0.144	0.492	3.19	-1.6385	0.3265	0.729	2.5145	-0.416	2.0975	-2.053	0.504	5.9185	0.275	1.0665	4.4145	-0.9025	2.4915	6.101	2.8185	2.2065	3.753	4.403	4.7595	0.684	1.458	0.052	0.812	2.091	0.085	-0.068	4.1845	2.673	0.3885
Y	BC	TCGA-A8-A08R-01	Invasive Ductal Breast Carcinoma	-4.979	2.007	0.8145	1.5625	-0.3705	5.0415	6.9155	4.4995	-0.1045	2.021	-2.5585	-2.201	-0.0435	-0.8565	1.189	2.5845	-2.611	3.442	0.764	2.1555	0.0815	1.7645	-0.985	0.602	4.846	0.1615	-3.3285	4.894	-1.275	2.1265	6.368	3.2785	1.9795	3.4365	4.396	5.545	0.44	2.853	0.5515	0.322	2.787	0.648	-0.001	4.649	1.814	-0.2395
Y	BC	TCGA-A8-A08S-01	Invasive Ductal Breast Carcinoma	-5.0635	2.655	2.003	0.5155	0.396	4.819	6.567	3.111	-2.076	0.694	-4.017	-3.9795	-1.639	-2.993	0.3855	1.281	-3.233	2.0485	0.533	1.153	-0.8115	0.1875	-1.814	-0.12	2.8355	0.116	2.5745	2.5425	-0.2745	2.6935	6.268	4.166	2.9585	4.1625	3.5665	5.6355	-0.362	1.537	-0.088	-0.9975	-0.289	-0.096	-0.161	1.748	1.3665	-0.367
Y	BC	TCGA-A8-A08T-01	Invasive Ductal Breast Carcinoma	-4.303	0.657	0.431	0.481	-0.0735	4.4065	6.694	3.172	-2.172	-0.063	-3.907	-4.053	-1.6665	-2.0825	0.3815	1.349	-3.0425	-0.974	0.621	0.97	-0.769	1.1915	-1.799	-0.6035	3.5915	0.337	2.216	2.257	-1.959	0.983	5.79	1.862	0.781	3.2255	3.6305	4.499	0.9635	2.4055	-0.142	-1.2235	-2.229	0.4915	-0.163	1.2755	1.5475	-0.2595
Y	BC	TCGA-A8-A08X-01	Invasive Ductal Breast Carcinoma	-4.4695	2.0615	0.8515	1.387	-0.3535	5.0145	6.6275	4.298	-0.8585	0.81	-2.8005	-2.6895	-1.702	-1.0275	2.5615	2.2095	-2.53	0.0205	-0.066	2.362	-0.1495	1.363	-1.551	0.5365	3.8045	0.4155	-1.6805	3.8865	-1.91	1.6655	5.7585	2.886	2.1405	3.755	3.9815	4.6595	5.0895	2.7915	0.0375	-0.117	1.5295	0.9115	-0.647	2.882	1.415	1.6555
Y	BC	TCGA-A8-A08Z-01	Invasive Ductal Breast Carcinoma	-4.8605	2.0515	-0.4795	1.08	-1.143	5.2595	7.6395	3.9585	-1.3055	1.2385	-2.815	-3.357	-0.834	-2.046	0.474	1.6785	-3.133	1.2495	0.619	1.2765	-0.3675	1.0845	-0.2095	0.9535	3.66	0.4925	2.2415	1.7435	-0.401	1.9045	6.5265	2.001	1.815	3.4905	4.454	5.126	0.308	0.439	-0.0455	0.1735	-1.4985	0.162	0.0515	1.0775	2.3815	1.1195
Y	BC	TCGA-A8-A090-01	Invasive Ductal Breast Carcinoma	-4.9425	2.3895	0.292	1.43	-1.084	4.8595	6.842	3.75	-1.159	1.0525	-3.352	-2.9625	-0.1275	-1.5925	0.4775	2.2935	-2.7855	0.4215	1.0755	1.381	-0.6625	1.009	-1.2645	1.064	3.9735	-0.1285	2.052	3.057	-1.9275	2.1945	6.0555	2.9235	2.0265	3.081	3.7565	4.0865	4.8405	1.707	-0.648	-0.175	0.0575	-0.036	0.6595	1.811	2.086	-0.345
Y	BC	TCGA-A8-A091-01	Invasive Ductal Breast Carcinoma	-4.219	0.694	0.52	0.6055	-0.9975	4.155	6.4725	3.4845	-1.3085	-0.219	-3.6115	-3.3	-1.821	-2.3465	0.4505	2.1795	-2.8	0.4835	0.8075	1.3305	-0.413	1.4115	-1.824	-0.124	3.5905	0.209	3.004	2.151	-1.2455	0.665	5.873	1.0605	0.7355	2.891	3.413	4.048	4.641	1.5865	-0.144	-2.1315	-1.0535	-0.096	0.3055	1.883	1.3045	-0.3945
Y	BC	TCGA-A8-A092-01	Invasive Ductal Breast Carcinoma	-3.3075	0.7455	0.796	0.3665	-1.7175	4.567	7.11	3.1535	-1.886	0.4785	-3.879	-3.5065	-0.0965	-2.987	0.31	1.103	-3.328	-0.8275	-0.153	1.629	-0.8865	0.4825	-2.9325	0.0455	1.794	-0.1685	1.564	2.348	-1.3485	1.1265	5.911	2.0315	1.337	2.974	2.5765	4.1505	0.313	2.467	-0.1995	-1.5475	-0.807	-0.731	-0.093	0.503	1.86	0.578
Y	BC	TCGA-A8-A093-01	Invasive Ductal Breast Carcinoma	-6.881	0.1195	-0.2105	0.5135	-1.041	3.8315	6.4575	0.472	-3.9465	0.665	-5.067	-5.3135	-2.7735	-4.153	0.551	0.171	-2.525	0.1465	0.5075	0.9835	-0.514	0.6065	-2.0005	0.398	1.854	-1.4725	2.091	0.9465	-2.8705	0.983	6.232	1.72	1.3385	3.649	3.4315	5.106	-0.313	2.1995	-0.229	-2	-2.7855	1.43	-0.041	0.635	0.9225	-0.4935
Y	BC	TCGA-A8-A094-01	Invasive Ductal Breast Carcinoma	-3.475	2.5005	2.152	1.911	-0.617	4.9265	6.52	5.2435	0.0475	2.433	-2.951	-1.7455	-0.545	-0.8365	0.9125	2.8305	-2.4075	0.3685	-0.0435	2.273	-0.437	1.651	-2.834	0.0685	5.8585	0.2065	-0.235	5.075	-0.562	1.9275	6.218	2.577	1.853	3.61	4.206	4.613	0.817	2.058	-0.688	0.1775	3.0065	0.176	0.7295	5.6405	2.2595	-0.52
Y	BC	TCGA-A8-A095-01	Invasive Ductal Breast Carcinoma	-4.005	1.2165	2.5125	0.3505	1.62	4.344	7.1725	4.0565	-1.06	-0.2015	-2.2835	-3.17	-1.2165	-1.749	-0.1575	1.9425	-2.64	-1.115	0.7675	1.538	-0.3575	1.6225	-2.702	0.6685	3.748	-0.6955	2.112	2.9725	-1.768	1.2145	6.2135	1.8125	1.588	3.2665	3.6785	4.623	0.4905	1.9435	0.854	-0.864	-0.993	-0.181	-0.1415	0.994	1.4035	-0.966
Y	BC	TCGA-A8-A096-01	Invasive Ductal Breast Carcinoma	-3.03425	2.93625	1.69425	0.96925	0.29225	5.05675	7.18675	5.12325	-0.39625	1.88075	-2.47675	-1.67825	-0.84375	-0.58675	0.26575	3.09425	-1.51825	-0.67375	1.03125	2.63425	0.55075	1.71025	-1.23625	1.84875	4.84875	-0.76375	1.44475	4.27175	-1.46325	2.82675	6.58125	3.71175	2.60525	4.32725	4.53525	5.10275	4.76325	3.92325	-0.17525	0.38875	1.84125	-0.45625	1.29675	3.94475	2.09975	0.67475
Y	BC	TCGA-A8-A097-01	Invasive Ductal Breast Carcinoma	-5.2445	2.3685	0.7145	0.4705	-1.112	4.7755	6.693	3.2375	-1.9045	0.2785	-1.945	-3.7545	-1.353	-1.965	0.355	1.5285	-2.357	0.4285	1.2465	1.159	-0.615	0.3915	-0.738	0.3195	3.294	0.36	1.19	2.8085	-1.6325	2.8015	6.1725	3.317	2.5715	3.188	3.675	5.1705	4.645	2.291	0.6515	-0.6705	-0.857	-0.077	-0.1905	1.1975	1.2635	-1.1085
Y	BC	TCGA-A8-A099-01	Invasive Ductal Breast Carcinoma	-4.649	1.5515	1.4075	0.6415	-1.5935	4.1805	5.635	3.266	-2.1375	0.195	-4.1255	-3.8715	-0.9375	-3.25	0.0845	1.2485	-3.7915	-0.486	1.4465	0.9585	-0.481	0.6655	-2.688	-0.996	3.0545	0.277	2.1245	1.4985	-3.105	2.0265	5.8195	1.3725	2.0105	2.779	3.775	4.6025	5.442	3.0455	-0.7065	-1.4065	-0.6915	0.2305	0.1445	1.3395	1.115	0.749
Y	BC	TCGA-A8-A09A-01	Invasive Ductal Breast Carcinoma	-4.079	1.2655	1.1755	1.1105	-1.3935	3.7415	7.4495	4.291	-0.6395	0.4775	-3.0025	-2.99	-1.0835	-1.983	0.239	2.992	-1.788	-0.0125	0.653	1.9345	-0.1975	2.331	-1.244	0.1695	4.3705	-0.2435	2.2655	3.6265	-1.23	1.109	6.162	2.146	1.299	2.877	3.9865	4.5705	0.68	1.7535	0.08	-1.182	0.3935	0.235	-0.373	2.3815	1.8945	0.1545
Y	BC	TCGA-A8-A09B-01	Invasive Ductal Breast Carcinoma	-4.433	0.4965	0.924	0.444	-1.0135	3.9795	5.9765	2.766	-2.5745	0.158	-4.024	-4.1125	-0.3015	-2.668	0.218	1.561	-2.6935	0.108	0.868	0.9855	-0.5555	0.3905	-1.82	0.1495	3.0325	0.8505	2.149	1.414	-3.0835	1.1705	5.3415	2.1395	1.402	2.8715	2.9985	3.6795	4.0505	2.1125	-0.319	-1.5615	-2.378	0.387	0.137	0.68	0.9735	-0.6885
Y	BC	TCGA-A8-A09C-01	Invasive Ductal Breast Carcinoma	-3.7845	-0.333	2.942	0.962	-2.6175	4.2975	7.136	2.299	-2.4085	-0.2905	-3.7715	-4.2075	-0.656	-2.9925	0.292	0.468	-3.213	-0.202	-0.158	1.2325	-0.415	0.0465	-2.143	-0.119	2.108	1.372	1.9815	2.3415	-2.6185	0.001	5.405	0.5895	0.0195	2.748	3.035	4.1855	4.6675	2.7775	-0.203	-2.073	-2.0365	-0.071	-1.2765	0.2335	0.614	-1.211
Y	BC	TCGA-A8-A09D-01	Invasive Ductal Breast Carcinoma	-4.508	1.4065	2.1005	0.5655	-1.1505	5.248	7.8515	4.008	-1.0185	0.334	-2.5685	-3.014	-1.612	-1.6455	0.659	1.6945	-2.9235	3.3575	0.4545	1.8205	-0.4395	1.376	-0.2755	-0.073	3.244	0.329	2.2375	3.031	-0.4115	1.109	6.557	2.1	0.931	3.7105	3.9135	6.0085	5.6005	3.426	0.4455	-1.326	-0.656	1.09	1.9975	1.0695	2.019	-0.883
Y	BC	TCGA-A8-A09E-01	Invasive Ductal Breast Carcinoma	-4.317	2.353	0.5895	0.69	-2.1975	3.762	6.6735	2.167	-2.7095	-0.041	-4.3265	-4.1385	-0.776	-3.37	0.3225	0.626	-3.461	-1.7355	0.602	0.968	-1.2895	0.6625	-3.322	-0.9175	2.735	-0.1345	2.307	1.6535	-2.251	1.9465	5.3515	3.112	2.1025	2.1105	2.1775	3.9955	4.529	0.574	-0.3985	-1.774	-0.398	-0.2915	0.018	1.6245	1.3695	0.365
Y	BC	TCGA-A8-A09G-01	Invasive Ductal Breast Carcinoma	-1.106	2.5185	2.631	1.5745	0.557	4.634	7.375	5.147	0.1535	1.5105	-1.905	-1.91	-1.13	-1.0675	0.813	2.78	-2.536	-0.536	0.21	2.4685	1.4165	2.919	-2.862	-0.1215	5.2085	1.5875	0.3735	5.149	-0.464	2.8775	6.3645	3.0835	2.9945	3.665	4.7255	4.703	5.3235	3.0225	-0.8385	-0.566	0.988	0.449	0.6295	4.4725	2.0585	-0.4265
Y	BC	TCGA-A8-A09I-01	Invasive Ductal Breast Carcinoma	-4.8775	2.574	2.429	1.8475	-0.329	4.94	7.5565	4.478	-1.025	2.361	-3.4865	-2.864	-1.278	-1.477	0.488	2.9385	-2.7065	-0.7505	0.057	1.986	-0.365	1.2455	-1.677	0.1365	4.9465	0.8125	2.2915	5.5365	-2.335	2.9275	6.506	3.0505	2.59	3.605	3.7595	5.0485	5.485	2.2845	0.346	-0.5235	1.6725	-0.227	0.004	4.474	2.6915	0.2335
Y	BC	TCGA-A8-A09K-01	Invasive Ductal Breast Carcinoma	-3.167	1.464	0.8295	1.3155	-0.5895	4.506	6.5295	4.654	-0.226	1.2055	-2.087	-1.939	-0.2495	-0.9215	0.3385	3.4255	-1.5115	-0.731	0.2765	2.265	0.4695	2.319	-3.1215	-0.4385	5.27	0.156	2.7245	4.758	-2.2175	1.022	5.795	2.5435	1.408	3.2035	3.039	4.2265	4.8585	1.9215	-0.457	-1.2685	0.8375	0.256	0.593	4.0915	1.5885	-1.73
Y	BC	TCGA-A8-A09M-01	Invasive Ductal Breast Carcinoma	-3.942	2.6095	2.162	1.0405	-0.0475	4.799	7.2985	5.566	-0.385	1.406	-1.927	-2.1665	-2.196	-0.4395	0.6555	2.937	-2.356	0.0585	-0.228	2.499	0.659	1.694	-1.997	-0.194	4.0105	-0.3895	0.387	4.6075	-2.403	1.885	6.464	3.0085	1.94	3.6015	4.0335	4.8	5.8345	2.802	-0.618	-0.968	1.505	-0.0415	-0.025	2.6265	1.2995	-0.3095
Y	BC	TCGA-A8-A09N-01	Invasive Ductal Breast Carcinoma	-2.822	1.0795	0.373	0.368	-1.1955	3.741	6.4765	3.591	-1.33	0.5875	-3.1675	-3.2215	-1.055	-2.7445	0.093	2.5	-2.759	0.3495	1.276	1.6575	-0.966	1.5575	-2.7415	0.6485	3.9035	-0.467	2.069	2.9405	0.2495	2.06	5.5645	2.7585	2.149	2.372	3.6395	4.1665	5.7005	1.7925	-0.012	-0.96	0	-0.1315	0.474	2.283	1.401	2.4505
Y	BC	TCGA-A8-A09Q-01	Invasive Ductal Breast Carcinoma	-2.2185	1.1465	1.4225	1.506	0.5875	5.532	7.881	4.848	-0.061	1.0825	-1.04	-2.322	-1.282	-0.782	0.637	2.6885	-2.4645	1.459	0.233	2.5555	0.085	1.5725	-1.541	0.41	4.2565	0.237	1.662	3.889	-1.4525	1.1395	6.81	2.366	1.2875	4.4475	4.486	5.544	5.4955	3.3875	-1.325	-0.5345	0.7995	1.133	0.292	3.8045	1.8105	-0.1545
Y	BC	TCGA-A8-A09R-01	Invasive Ductal Breast Carcinoma	-4.1525	3.0465	0.4865	1.3585	-1.2705	4.732	7.111	4.407	-0.9455	1.961	-3.4285	-2.8855	-1.6125	-1.638	0.462	2.664	-2.4855	-0.8345	1.671	2.112	-0.1075	1.156	-1.533	0.5665	4.8555	-0.14	1.875	4.0345	0.355	3.0575	6.708	3.5695	2.8885	3.641	4.252	5.7815	5.571	3.9095	0.265	-0.2415	2.4555	-0.2185	-0.4955	4.2035	1.9865	-0.3135
Y	BC	TCGA-A8-A0A9-01	Invasive Ductal Breast Carcinoma	-4.866	1.177	0.761	0.9695	-1.0935	4.7245	7.0825	3.5815	-1.721	0.9295	-3.7385	-3.6675	-1.0795	-2.699	0.376	2.049	-2.6435	-0.733	1.196	2.0475	-0.493	0.997	-1.945	-0.192	3.451	0.0115	1.914	2.728	-2.144	1.339	5.857	2.5715	1.48	2.925	3.0095	5.08	4.6375	0.7845	-0.241	-0.5585	-0.23	-0.292	-0.7085	1.8165	1.471	-0.648
Y	BC	TCGA-AN-A03X-01	Invasive Ductal Breast Carcinoma	-3.48625	1.41125	0.20925	0.14625	-2.01125	4.06225	5.23775	2.36625	-2.48725	0.34575	-3.29225	-3.97575	-0.03775	-1.87275	0.56025	1.44675	-2.34575	0.26275	0.69775	1.54125	-0.21925	0.51075	-0.17775	1.14025	0.91575	-0.06975	1.74025	1.68375	-1.70925	1.24425	5.74175	2.25475	1.29375	2.65725	2.84775	4.57975	3.91825	-0.50875	-0.09125	-1.29275	-1.38475	-0.09725	-0.07325	0.37225	0.98475	0.37725
Y	BC	TCGA-AN-A03Y-01	Invasive Ductal Breast Carcinoma	-4.8895	0.4945	0.8635	1.2415	-0.661	3.3795	7.2225	4.4725	-1.019	0.1445	-2.6885	-2.926	-0.9365	-1.5275	-0.044	3.1635	-2.7315	-1.228	0.936	1.92	-0.321	3.1285	-2.1865	-0.525	4.203	-0.0935	2.813	2.8615	-1.6805	0.5615	5.9675	1.3755	1.1145	2.744	3.982	4.087	5.584	2.697	0.5355	-1.6855	-0.449	0.253	-0.2195	3.0025	2.073	-0.562
Y	BC	TCGA-AN-A041-01	Invasive Ductal Breast Carcinoma	-4.877	1.581	0.1785	0.721	-1.8965	4.008	6.063	2.7505	-2.6345	-0.115	-4.6955	-4.336	-1.3075	-3.141	0.459	0.3005	-3.933	-0.731	0.473	0.704	-0.299	0.269	-2.494	0.203	2.8075	0.0245	2.303	1.583	-2.821	1.401	5.809	1.431	1.878	2.8065	3.306	4.8835	4.733	3.322	0.5595	-0.9065	-1.3485	0.193	-0.188	1.0605	0.966	-0.6815
Y	BC	TCGA-AN-A046-01	Invasive Ductal Breast Carcinoma	-3.672	2.083	0.9225	1.6505	0.362	4.552	7.1025	5.231	0.4715	1.293	-1.966	-1.499	-0.509	-0.8705	1.032	3.7115	-1.392	0.407	0.3305	2.5905	-0.1415	2.7855	-2.758	0.6035	5.0175	0.801	1.8325	4.9515	-1.3645	2.423	6.04	2.7685	2.265	3.84	4.305	5.9005	0.3815	2.1625	-1.0245	-0.652	2.0735	-0.394	0.8045	3.374	1.8005	-0.5075
Y	BC	TCGA-AN-A049-01	Invasive Ductal Breast Carcinoma	-4.4285	1.6615	1.6065	0.7065	0.224	4.363	6.72	3.8065	-1.1625	0.67	-2.1155	-2.844	-1.083	-1.867	0.0085	2.025	-2.8845	-0.3705	-0.098	1.473	-0.6315	1.0255	-1.3445	0.5515	2.856	-0.176	2.055	2.9625	-1.8335	1.6765	5.693	2.622	1.5605	3.153	3.1955	4.364	4.538	2.0445	0.106	-0.953	-0.363	1.049	0.3395	0.516	1.7105	0.2335
Y	BC	TCGA-AN-A04A-01	Invasive Ductal Breast Carcinoma	-4.449	1.0325	-0.0115	0.832	-1.19	5.021	6.6805	3.174	-1.9615	0.417	-4.3195	-3.6185	-0.9295	-2.44	0.9525	1.6235	-2.9225	-1.0425	-0.1215	1.494	-1.3175	0.9455	-1.418	0.536	1.8435	-0.127	2.0705	1.747	-1.4755	0.9495	5.5195	1.3285	1.112	2.5105	2.208	4.511	3.4365	-0.3735	-0.5575	-1.3785	-1.0325	1.386	1.032	0.4115	0.512	-0.024
Y	BC	TCGA-AN-A04C-01	Invasive Ductal Breast Carcinoma	-3.524	-0.15	1.6335	0.6725	-1.16	4.07	6.1845	3.357	-1.3795	0.372	-3.137	-3.8025	-0.122	-2.021	1.03	1.6945	-3.302	-0.756	-0.755	1.5455	-0.557	0.858	-1.9215	-1.154	2.0665	-0.5795	0.0445	2.2955	-2.1835	-0.0615	5.157	0.023	-0.6185	2.525	2.9405	4.6255	3.641	1.539	0.092	-2.297	-0.759	0.1255	-0.241	0.5825	0.33	0.0855
Y	BC	TCGA-AN-A04D-01	Invasive Ductal Breast Carcinoma	-4.3345	-0.8075	1.9505	0.5645	-2.748	4.0985	5.955	1.1175	-3.456	0.002	-3.735	-5.1725	-1.2035	-4.459	0.1565	-0.165	-2.867	2.566	-0.401	0.1665	-0.9045	0.096	0.9035	-0.599	0.782	-0.076	-4.1985	2.413	-1.3625	-0.0325	4.1045	0.019	-0.7635	1.387	1.997	3.62	-0.4605	0.224	1.4095	-2.5215	-2.8805	0.7705	0.061	0.3385	0.2125	1.889
Y	BC	TCGA-AN-A0AJ-01	Invasive Ductal Breast Carcinoma	-4.1515	1.881	2.234	1.373	0.249	4.47	6.4935	5.2655	0.267	2.3605	-2.067	-1.745	-0.3505	-0.6875	0.5295	2.92	-1.9265	0.1535	-0.5055	2.429	-0.5615	2.2295	-3.0775	0.2435	5.375	0.512	1.5305	5.0555	-0.913	1.9705	6.136	2.2295	1.7965	3.296	4.1945	5.406	5.209	3.4735	0.219	-0.17	2.346	-0.3605	-0.9915	4.5735	1.8975	1.42
Y	BC	TCGA-AN-A0AK-01	Invasive Ductal Breast Carcinoma	-3.77975	0.42825	-0.00725	0.51175	-1.90075	4.31875	7.31775	3.45025	-1.49825	1.34225	-3.85475	-3.69475	-0.92825	-3.39275	0.17475	2.11575	-3.55375	-1.76825	1.05975	1.23625	-1.03175	1.79975	-4.30775	-1.01775	3.60525	0.17775	2.14725	4.37775	-0.87875	0.83975	5.82475	1.35375	0.77425	2.60275	3.97375	3.95325	5.30825	4.05925	0.04225	-1.32975	-0.01225	0.22425	-0.68125	3.67725	2.18475	-0.11525
Y	BC	TCGA-AN-A0AL-01	Invasive Ductal Breast Carcinoma	-3.5325	2.6225	2.7785	0.895	0.3305	5.145	7.572	4.451	-0.4615	0.8295	-2.3825	-2.5615	-1.08	-0.9255	1.146	1.7335	-2.387	-0.3205	1.199	2.393	-0.228	0.352	1.0025	0.527	2.836	0.558	-1.186	4.7185	0.555	2.266	5.9865	3.004	1.987	2.8325	3.061	4.5905	4.419	0.1605	1.3475	0.484	3.656	0.2515	-0.4225	0.704	0.903	0.1455
Y	BC	TCGA-AN-A0AM-01	Invasive Ductal Breast Carcinoma	-3.4945	1.776	0.292	0.5585	-1.1055	5.044	6.524	4.399	-0.6345	1.2335	-2.998	-2.303	-0.295	-0.9625	0.6495	1.931	-2.372	-0.592	-0.03	2.217	-0.5255	2.701	-0.3265	0.3795	4.0795	0.068	1.7505	4.552	-0.864	2.3045	6.4145	3.422	2.2225	3.874	2.689	4.517	4.763	1.892	0.014	0.29	2.1125	-0.439	0.2835	2.4905	0.6245	-0.689
Y	BC	TCGA-AN-A0AR-01	Invasive Ductal Breast Carcinoma	-4.2765	-1.2305	1.69	0.31	-2.4755	4.149	5.6895	2.1945	-2.397	0.097	-3.4085	-3.98	-0.8145	-3.1805	0.2895	0.211	-3.3995	-0.69	0.8525	0.68	-1.2085	0.0775	-2.888	0.791	1.1225	-0.2055	0.563	0.8245	-1.7395	-0.48	5.0305	0.2355	-0.191	1.8085	2.183	3.7275	3.3975	0.117	1.257	-2.7475	-2.6525	-1.244	0.002	0.7915	0.901	0.4355
Y	BC	TCGA-AN-A0AS-01	Invasive Ductal Breast Carcinoma	-3.8625	0.94	0.155	1.293	-2.4125	5.497	7.945	2.651	-2.6845	0.295	-1.262	-3.9445	-1.0585	-3.2955	0.6445	0.7765	-2.834	-0.694	0.7905	0.711	-0.837	0.133	-2.021	-0.0505	1.9305	0.2065	1.498	2.415	-0.8895	1.241	6.4145	1.5395	1.36	3.348	3.6985	4.906	0.004	-0.6125	0.4175	0.5565	-2.208	0.3095	-0.6305	0.62	1.8745	0.5075
Y	BC	TCGA-AN-A0AT-01	Invasive Ductal Breast Carcinoma	-5.041	0.181	2.934	1.409	0.0885	4.907	7.163	4.676	-0.922	1.3055	-2.7755	-2.3515	-0.953	-1.4575	0.3045	2.255	-2.2515	-0.7025	2.9445	1.9735	-0.4415	1.7455	0.0895	-0.766	4.1335	-0.0045	-2.9895	4.886	-1.708	1.3295	5.617	1.771	0.925	2.4015	3.4715	3.772	0.13	1.3785	0.909	0.0335	0.4335	0.713	-0.4315	4.0105	0.9655	0.541
Y	BC	TCGA-AN-A0FD-01	Invasive Ductal Breast Carcinoma	-3.679	0.801	0.739	1.199	-2.0455	5.264	6.096	3.7825	-1.722	0.869	-4.5135	-3.713	-1.974	-1.121	0.801	2.3965	-1.3985	-1.5925	0.75	2.831	-0.1245	0.507	-1.0775	0.4955	3.5395	0.8395	2.3305	4.015	-1.8535	2.0855	5.6485	4.164	2.468	3.724	3.3175	5.1755	1.6545	1.112	-0.268	-0.9165	0.7955	-0.3995	0.3625	0.697	0.5985	-0.94
Y	BC	TCGA-AN-A0FF-01	Invasive Ductal Breast Carcinoma	-4.52425	2.07775	1.49075	1.10575	-1.05125	5.19675	6.90625	4.20325	-0.96225	0.64725	-3.34225	-2.92325	-0.80825	-1.03425	0.75925	2.42975	-2.89425	0.38725	0.32725	2.23075	0.07275	0.39875	-1.35475	0.06625	4.99925	-0.10275	2.88875	3.11325	-2.64525	2.51725	5.80275	3.42075	2.02375	3.46625	3.47975	5.20625	0.56775	-0.29775	-0.12425	-0.99075	-0.51875	-0.34425	1.28625	1.27025	1.52875	-0.33775
Y	BC	TCGA-AN-A0FJ-01	Invasive Ductal Breast Carcinoma	-2.0075	0.7125	2.5225	0.743	-1.2695	3.955	6.855	3.3655	2.1345	0.1355	-2.969	-3.624	-1.4745	-3.167	0.0835	2.261	-2.931	-1.522	0.543	1.387	-0.3985	1.8515	-1.3665	1.8445	3.3755	0.198	-3.072	2.8675	0.788	0.1055	5.3145	1.4035	-0.0225	2.0955	3.6335	3.647	5.1085	3.9585	0.24	0.9225	-1.1095	-0.9615	0.1265	1.9005	1.241	2.025
Y	BC	TCGA-AN-A0FK-01	Invasive Ductal Breast Carcinoma	-3.235	0.8665	0.6245	0.822	-1.1985	3.7705	7.066	2.7295	-2.103	-0.0565	-3.937	-4.366	-3.239	-2.2895	0.493	1.2705	-2.9755	1.637	0.1935	2.11	-0.0155	0.674	-2.2145	-0.5855	2.0655	-1.4165	2.294	2.02	-0.271	1.112	5.412	2.998	2.028	2.4965	2.6575	4.636	4.1345	-0.427	-0.3695	-0.953	-1.1995	0.4445	-1.027	0.999	1.167	0.34
Y	BC	TCGA-AN-A0FL-01	Invasive Ductal Breast Carcinoma	-3.5505	0.924	1.343	0.658	-2.8555	5.107	6.2515	1.3185	-2.936	0.369	-3.5575	-5.064	-1.0375	-3.313	0.91	-0.233	-2.98	-1.1705	0.0775	1.318	-1.103	-0.1325	2.989	-1.4465	1.2925	-0.4585	0.557	2.328	-1.1095	1.7935	4.951	2.3455	1.485	2.317	1.4555	3.1415	0.6095	-0.602	0.7875	-2.071	0.509	0.2745	0.7145	0.291	0.6955	-1.036
Y	BC	TCGA-AN-A0FN-01	Invasive Ductal Breast Carcinoma	-3.054	2.429	3.418	2.212	2.0365	5.2845	7.1465	5.841	0.896	1.179	-0.943	-1.1	0.01	0.589	0.47	3.2295	-1.3325	0.894	0.998	2.8955	0.5185	4.013	-0.419	1.672	5.261	0.821	1.064	4.0445	-1.0875	2.1375	6.271	3.341	1.865	4.1715	4.158	5.8385	0.786	2.5515	0.1445	0.1835	0.633	-0.582	-1.3145	3.2655	1.5805	-0.7625
Y	BC	TCGA-AN-A0FS-01	Invasive Ductal Breast Carcinoma	-4.2175	0.5855	0.6755	0.4275	-0.237	4.969	7.3755	2.1505	-2.8995	0.686	-3.7605	-4.614	-2.222	-2.623	0.0765	0.758	-2.997	-0.765	1.348	1.553	-0.7755	-0.348	-1.2365	0.646	1.573	0.099	1.909	1.81	-2.0945	0.7265	5.6835	1.5015	1.141	2.7275	2.973	5.0185	4.274	1.463	-0.0765	-1.048	-3.438	1.286	-0.7585	1.3565	1.363	-0.9615
Y	BC	TCGA-AN-A0FT-01	Invasive Ductal Breast Carcinoma	-3.456	0.151	2.296	0.877	-1.766	4.7515	7.2	3.1245	-1.8255	0.513	-2.94	-3.852	-1.5415	-1.729	1.0575	1.9195	-2.3305	0.74	-0.2745	2.0475	-0.1565	0.876	-0.8935	-1.1345	2.513	0.185	2.977	3.161	-1.049	0.427	6.001	1.287	-0.4265	3.141	3.7165	5.5535	5.0255	0.699	0.31	-1.016	-1.6865	-1.211	0.7845	0.4515	1.4115	-1.481
Y	BC	TCGA-AN-A0FV-01	Invasive Ductal Breast Carcinoma	-4.982	1.35	1.019	0.381	-2.6895	4.505	6.22	0.777	-3.9305	-0.2195	-3.4365	-4.405	-0.779	-4.0485	0.38	-0.7725	-3.8115	-1.228	-0.4005	0.144	-0.8965	-0.0535	-0.3195	-0.582	0.9045	0.527	1.2165	1.471	-0.4725	1.4845	5.0965	1.5845	1.089	2.041	2.6945	3.53	4.0545	2.8755	-0.2575	-1.9065	-2.1135	-0.339	0.45	0.3395	0.631	-0.7705
Y	BC	TCGA-AN-A0FW-01	Invasive Ductal Breast Carcinoma	-3.1875	0.111	2.545	0.444	-1.1925	5.0275	6.7985	4.127	-1.2535	-0.9725	-2.411	-2.9525	-2.213	-0.949	0.801	2.174	-1.7705	-0.493	0.6935	2.3865	-0.285	1.397	-2.072	-0.2205	3.1045	0.506	1.4115	3.6105	-2.6395	1.0495	5.8175	2.009	0.844	3.288	2.5425	5.32	4.4655	1.2345	0.2855	-1.409	-1.118	-1.3965	0.6865	0.5675	0.07	-0.807
Y	BC	TCGA-AN-A0FX-01	Invasive Ductal Breast Carcinoma	-4.566	0.42	0.9255	0.735	-0.413	4.562	6.8105	3.495	-1.4365	0.4285	-3.142	-3.5405	-1.502	-2.3025	0.484	1.6365	-0.927	-0.2815	1.733	1.351	-1.09	1.6405	0.8485	0.727	3.402	0.13	-1.741	3.4065	-0.559	0.273	5.4525	1.138	-0.3345	1.5945	3.179	4.464	4.1995	0.87	0.6765	-1.2095	-0.1645	0.328	-0.313	0.832	0.9275	0.306
Y	BC	TCGA-AN-A0FY-01	Invasive Ductal Breast Carcinoma	-5.054	0.5845	1.5615	0.886	-0.781	4.468	7.208	3.426	-1.96	0.496	-3.516	-3.852	-1.3885	-2.6335	0.395	1.195	-2.564	-1.1335	-0.1325	1.4465	-0.761	0.8635	-1.6915	-0.37	2.4325	0.2955	2.1215	2.6655	-1.3825	1.0095	5.8745	1.7545	0.7105	2.5885	2.579	4.79	4.7225	0.98	1.0895	-0.8715	-1.107	-0.357	0.2025	0.9405	0.75	-0.963
Y	BC	TCGA-AN-A0FZ-01	Invasive Ductal Breast Carcinoma	-4.19625	0.30725	2.46025	0.35475	2.66975	4.48525	7.38775	1.31725	-3.25125	-0.03425	-3.70825	-4.97675	-1.80325	-3.78475	-0.02725	-0.23175	-3.62675	-0.45125	0.60125	1.11175	-1.06475	0.31075	-2.61475	-0.68475	1.21075	0.84875	2.12025	1.35275	-2.31525	-0.59025	5.93825	0.51675	-0.49925	3.26425	2.52975	4.95725	4.99725	0.64475	0.68175	-1.59675	-3.09925	0.37125	0.42225	0.21875	0.47625	-1.00425
Y	BC	TCGA-AN-A0G0-01	Invasive Ductal Breast Carcinoma	-4.324	0.98	0.1165	1.303	-2.081	5.1335	7.227	3.771	1.176	1.1985	-4.061	-3.3615	-2	-2.0215	0.324	1.225	-3.1165	-1.2	0.3585	1.69	-0.891	1.1955	0.2935	0.2145	5.015	0.1085	-1.4615	4.891	-0.2315	0.689	5.5215	1.1595	0.301	2.6415	3.132	4.85	4.862	-1.1725	0.15	0.4695	0.694	0.5955	0.192	3.5375	1.653	-0.9985
Y	BC	TCGA-AN-A0XL-01	Invasive Ductal Breast Carcinoma	-3.919	1.0905	0.2745	0.2245	-1.7855	4.443	6.1145	3.117	-1.716	0.364	-4.042	-3.9575	-0.8905	-2.044	-0.1845	1.328	-3.27	1.369	-0.2225	0.951	-0.6725	0.7605	-1.94	0.334	2.741	-0.0895	1.817	2.374	-1.937	1.159	5.9055	1.131	0.734	3.1175	2.0245	4.845	4.2485	0.841	-0.0795	-0.5755	-1.759	0.2125	0.066	0.8795	1.5055	0.134
Y	BC	TCGA-AN-A0XN-01	Invasive Ductal Breast Carcinoma	-3.798	1.711	0.3655	1.0555	-1.192	5.589	7.49	4.097	-1.387	1.3	-1.887	-2.9335	-0.859	-1.964	0.4675	1.624	-2.9095	-0.255	0.5335	1.609	-0.3115	0.8265	-0.367	1.2535	2.9365	0.274	0.7705	2.513	-1.197	1.8655	6.611	3.191	2.4315	3.562	4.5425	4.717	5.326	3.087	-0.815	1.205	-0.0605	0.3945	0.4285	0.6505	1.6615	-0.337
Y	BC	TCGA-AN-A0XO-01	Invasive Ductal Breast Carcinoma	-3.993	0.253	1.594	0.6195	-0.2765	3.8925	5.193	1.2165	-3.866	0.2225	-3.975	-4.9705	-1.8815	-3.989	0.4175	0.0165	-3.5375	-2.4585	0.582	0.82	-1.216	-0.1015	-3.1105	0.092	1.191	0.061	1.4625	1.288	-2.3815	0.868	5.343	1.607	0.9165	2.8355	1.7005	3.652	0.0195	1.614	-0.274	-0.598	-2.578	-0.0755	0.5285	0.689	0.4405	-0.6565
Y	BC	TCGA-AN-A0XP-01	Invasive Ductal Breast Carcinoma	-3.533	2.972	-0.2225	0.651	-0.937	5.018	6.549	2.3595	-2.928	1.1725	-4.3045	-4.3995	-1.0285	-3.0505	0.643	-0.097	-3.052	-0.162	-0.089	1.582	0.0575	-0.412	-0.6365	0.372	1.7065	0.073	2.3245	2.4535	-2.219	3.0065	5.4075	3.8375	3.2005	3.305	2.3765	4.429	3.212	0.467	-0.6765	0.065	0.401	0.7655	-0.4815	-0.4925	0.681	-1.41
Y	BC	TCGA-AN-A0XR-01	Invasive Ductal Breast Carcinoma	-4.623	2.441	0.5375	0.1475	0.512	3.7825	5.78	2.0935	-2.567	1.2605	-4.661	-4.177	-1.2225	-3.619	0.512	-0.087	-3.3625	-2.1955	0.298	1.232	-0.7285	-0.511	-2.4115	0.0585	1.196	-0.158	2.0185	2.0465	-2.5185	2.432	5.57	3.5315	2.368	3.546	1.166	4.3925	4.2165	3.337	0.326	-0.4545	-0.392	-0.186	0.117	0.2495	0.7145	-0.707
Y	BC	TCGA-AN-A0XS-01	Invasive Ductal Breast Carcinoma	-4.365	1.877	2.776	0.9405	0.375	5.149	7.2125	5.387	0.0125	0.3765	-2.158	-1.6935	-0.4785	-0.616	1.093	3.198	-1.892	-0.276	0.677	2.5715	0.1915	2.7635	-1.736	0.331	4.5975	0.1305	1.3005	3.6965	-1.8125	2.045	6.3285	2.3445	1.593	3.8595	3.869	5.415	5.3115	1.223	0.342	-0.4425	0.726	0.008	-0.01	1.7295	1.1705	-1.103
Y	BC	TCGA-AN-A0XT-01	Invasive Ductal Breast Carcinoma	-4.238	0.9825	0.7535	0.3265	-0.368	3.5135	4.895	2.9075	-0.452	0.282	-4.6695	-3.8865	-0.4105	-2.374	0.2095	1.039	-3.1375	-0.1145	-0.3015	0.878	-0.1225	0.459	-2.357	-0.657	1.8885	0.1205	2.617	1.39	-2.5425	1.069	5.374	1.247	0.195	1.9655	2.8605	4.3305	3.4055	1.503	-0.1345	-1.2815	-1.209	-0.4735	0.1685	0.277	0.6825	-0.2335
Y	BC	TCGA-AN-A0XU-01	Invasive Ductal Breast Carcinoma	-3.5685	2.4985	0.1905	0.8075	-0.325	5.203	7.054	4.3845	-0.7135	1.7235	-4.09	-2.405	-1.2235	-1.0245	0.685	2.423	-0.0595	-1.176	0.446	1.6575	-0.8845	0.589	-1.1575	1.506	5.183	0.529	-2.118	5.316	-0.2185	3.3435	6.7665	4.092	2.863	4.254	3.859	5.769	0.0575	1.2145	0.6115	0.296	2.782	-0.2575	0.1125	4.387	0.904	0.7815
Y	BC	TCGA-AN-A0XV-01	Invasive Ductal Breast Carcinoma	-2.878	1.949	1.928	0.4285	-0.795	4.0875	4.4525	4.1495	-0.591	0.4605	-2.809	-2.7325	-0.472	-1.881	0.2515	2.0895	-2.632	-1.049	0.5065	1.8165	-0.619	1.1085	-2.7315	0.79	1.9955	0.078	2.117	1.917	-2.63	2.621	5.7505	3.3155	2.5065	3.271	1.933	4.1895	0.0385	0.721	-0.844	-0.2725	0.1435	0.037	0.2705	0.3805	0.8645	0.5795
Y	BC	TCGA-AN-A0XW-01	Invasive Ductal Breast Carcinoma	-3.9085	2.4775	2.001	1.6185	0.3135	5.4025	6.018	5.764	1.0395	1.7705	-2.3765	-1.4175	-0.266	-0.695	0.605	3.568	-1.812	-1.023	-0.2365	2.4225	0.9285	2.4965	-2.4	1.5145	4.9295	0.807	1.153	4.9075	-1.415	2.8585	6.405	3.096	2.287	4.069	4.136	4.6985	5.709	4.3015	-0.8095	0.23	3.246	-0.158	-1.0565	5.024	1.933	-0.758
Y	BC	TCGA-AO-A03L-01	Invasive Ductal Breast Carcinoma	-4.266	1.162	1.1045	0.6575	-1.114	4.7345	6.834	4.536	-0.7745	0.518	-3.214	-2.7515	-0.8435	-1.2795	0.5415	2.6935	-2.029	-1.2375	0.148	2.3385	-0.2045	1.9	-2.3995	0.1285	2.882	0.2075	1.819	2.8865	-2.2565	1.728	5.4635	1.6915	2.035	2.9505	2.9705	4.3215	5.266	2.178	-0.475	-1.532	-0.1675	1.157	0.044	1.2715	2.038	-0.0985
Y	BC	TCGA-AO-A03M-01	Invasive Ductal Breast Carcinoma	-3.993	2.085	1.3645	0.833	0.6995	4.8435	6.636	5.4195	0.635	1.707	-1.545	-1.5975	-0.5485	-0.0105	0.5775	3.2955	-1.8155	-1.1075	0.018	2.492	0.645	1.555	-1.432	0.232	3.1285	-0.061	2.3715	4.7515	-0.3635	3.2645	6.271	4.053	2.9865	3.3325	2.946	5.4635	0.0865	0.3065	0.828	-0.447	1.947	-0.1875	0.0285	2.458	1.4145	0.153
Y	BC	TCGA-AO-A03N-01	Invasive Ductal Breast Carcinoma	-1.1625	0.827	1.339	0.0455	-0.4925	2.6915	3.3635	2.522	-2.523	0.031	-3.482	-4.882	-0.7355	-2.594	1.012	0.5165	-3.237	0.166	1.376	1.8235	-0.813	0.274	-0.961	-0.65	1.022	-0.0715	2.9565	1.665	0.0195	0.827	4.9335	1.1005	-0.5615	2.354	0.6395	3.906	-0.265	0.0015	2.0155	-1.2915	-1.2215	0.4915	-0.0465	-0.148	0.3565	0.457
Y	BC	TCGA-AO-A03O-01	Invasive Ductal Breast Carcinoma	-4.594	2.41	2.5875	1.643	-0.411	4.6075	7.439	4.8745	0.1055	2.133	-2.3635	-2.318	-1.2125	-1.227	0.5325	2.3775	-2.2845	-0.966	0.286	2.491	0.2785	1.775	-3.0995	0.0715	4.406	0.882	2.2395	5.043	-0.4585	2.4895	6.09	2.961	2.707	3.689	3.9345	4.7775	-0.006	0.59	0.108	-0.8375	1.5455	-0.6535	-0.6045	3.665	2.478	1.5105
Y	BC	TCGA-AO-A03P-01	Invasive Ductal Breast Carcinoma	-5.461	1.668	1.201	0.6995	-2.1085	4.3085	6.333	2.8235	-2.2705	0.0485	-3.757	-4.1955	-0.605	-3.015	0.4605	0.607	-3.0105	0.688	0.287	1.2395	-0.444	-0.0535	-2.9865	-0.5165	1.9835	0.276	2.7805	2.36	-2.561	1.8035	5.47	2.311	1.857	2.231	3.2655	3.795	4.337	1.28	-0.308	-1.7825	-0.903	-0.923	0.858	0.8965	0.6165	-1.475
Y	BC	TCGA-AO-A03R-01	Invasive Ductal Breast Carcinoma	-3.372	1.067	2.6315	0.945	0.4125	4.653	6.5715	4.624	0.279	0.4215	-1.7805	-2.4545	0.212	-0.609	1.4155	3.3595	-1.7165	-0.574	-0.225	2.7575	0.156	1.986	-1.5855	-0.0885	2.038	-0.1075	3.019	3.668	-2.36	0.695	5.905	1.5135	1.036	3.167	2.825	5.1915	2.939	0.936	-0.4605	-0.6615	0.6145	-0.1615	-0.1845	0.9465	0.723	-0.505
Y	BC	TCGA-AO-A03T-01	Invasive Ductal Breast Carcinoma	-2.202	1.5855	3.062	0.845	0.016	4.753	5.7545	4.244	-0.783	0.2065	-2.837	-3.0005	0.4535	-1.0165	1.028	2.7315	-2.045	-0.721	-0.8945	2.3905	0.715	-0.3215	-0.45	0.1405	1.292	0.2425	2.3225	4.708	-2.682	2.435	6.4195	3.068	1.7515	4.1195	3.055	6.1205	4.096	1.4415	-0.3425	-1.5915	0.8115	0.3345	0.1305	-0.184	0.376	-0.2145
Y	BC	TCGA-AO-A03U-01	Invasive Ductal Breast Carcinoma	-3.78	2.385	0.1475	1.7215	1.3615	6.685	6.8355	3.8865	1.5995	0.946	-1.266	-2.7665	-0.684	-2.248	0.579	2.24	-2.8165	-0.3755	2.618	2.412	0.703	1.655	1.698	1.9745	4.187	0.3265	-0.819	5.669	0.8005	2.1825	7.2375	2.716	2.3935	4.569	4.1075	6.5275	5.14	1.4655	0.348	1.2155	1.9775	-0.0225	0.1685	0.5385	1.7575	-0.112
Y	BC	TCGA-AO-A03V-01	Invasive Ductal Breast Carcinoma	-4.44	0.614	1.998	0.521	-0.3255	3.5015	5.7455	3.184	-1.7855	-0.425	-4.099	-3.121	-1.119	-1.45	0.2575	1.941	-2.214	-1.0535	-0.397	1.0645	-0.68	1.4355	-2.128	-0.241	3.228	0.9545	2.315	2.623	-2.811	2.182	4.779	2.432	1.743	2.4765	3.489	4.6815	4.1265	2.491	0.927	-0.79	-1.087	-0.005	0.266	1.322	0.6785	-0.5515
Y	BC	TCGA-AO-A0J2-01	Invasive Ductal Breast Carcinoma	-3.676	1.602	1.3355	0.4295	-0.604	4.8365	6.502	4.648	0.487	3.4475	-2.7615	-2.495	-0.7545	-1.051	0.5225	2.5725	-2.1045	-2.317	1.5485	2.254	-0.7355	1.0275	-1.8885	-0.2145	4.488	0.172	0.219	5.282	-1.803	2.5265	6.2645	3.4925	2.237	3.9545	3.0245	5.186	0.367	1.6695	1.5095	0.112	2.547	0.51	0.285	2.1395	0.7475	-1.374
Y	BC	TCGA-AO-A0J3-01	Invasive Ductal Breast Carcinoma	-4.071	0.9885	0.4495	0.8165	0.845	3.7445	6.76	2.017	-2.306	0.3125	-3.27	-4.802	-1.856	-3.7765	0.1175	1.3215	-3.162	-2.0525	-0.2555	1.279	-0.094	0.0555	-3.88	-2.0305	3.5825	-0.446	3.196	2.5515	-3.8195	0.728	5.1585	1.993	0.7555	2.128	2.097	4.376	4.566	0.4675	0.0555	-3.0065	-0.8795	-0.5205	0.1485	1.2345	0.72	-1.014
Y	BC	TCGA-AO-A0J4-01	Invasive Ductal Breast Carcinoma	-4.4715	2.4055	2.393	1.075	1.289	4.7335	7.2135	5.497	0.671	1.913	-1.2255	-1.2905	-0.6255	-0.3265	0.783	2.834	-2.028	0.0045	2.156	2.528	0.087	1.9715	-1.927	1.691	4.685	0.4085	-2.6685	4.855	-1.1045	3.018	6.567	3.3385	2.3645	3.598	4.3855	5.512	5.7675	3.1135	0.0335	1.489	2.773	-0.49	1.2115	2.7295	1.0655	-0.2035
Y	BC	TCGA-AO-A0J6-01	Invasive Ductal Breast Carcinoma	-3.3345	1.506	0.829	1.782	-1.345	5.4015	7.3995	5.125	0.494	2.3915	-3.0355	-2.0615	-1.487	-0.9765	0.745	3.561	-2.077	0.496	1.6925	2.4615	-0.806	2.785	-1.743	1.41	6.09	0.0105	-0.602	5.4385	-0.015	2.868	6.2215	3.718	2.6315	4.031	4.5745	5.901	5.0325	1.5115	-0.874	2.393	4.4775	-0.221	4.1485	4.094	1.178	1.911
Y	BC	TCGA-AO-A0J7-01	Invasive Ductal Breast Carcinoma	-5.193	-0.606	0.1015	0.376	-1.78	4.033	7.139	2.1165	-3.005	0.179	-3.603	-4.6715	-1.315	-2.6685	0.2625	0.6045	-3.381	-1.7795	1.5025	1.224	-1.2915	0.4915	-3.5555	-1.12	1.7005	-1.398	2.238	1.826	-3.5365	-0.522	5.2555	0.6685	-0.3545	2.594	2.8165	4.3445	-0.586	1.161	-0.3385	-0.8975	-2.01	-0.6095	-0.064	1.2515	1.555	-1.1125
Y	BC	TCGA-AO-A0JA-01	Invasive Ductal Breast Carcinoma	-4.18	1.3045	2.1765	1.077	0.1565	4.4785	6.7905	4.2305	-1.1775	0.129	-2.1865	-2.4815	-1.25	-2.0265	0.6785	1.8565	-2.7485	0.2515	1.9945	2.105	-0.1555	1.1785	-1.8925	0.238	3.448	0.3035	1.531	2.9345	-1.288	1.8535	6.454	2.288	1.75	3.2685	4.1685	5.2455	5.4715	4.3695	0.806	-1.042	-0.7115	0.924	0.035	0.3195	1.1055	-1.194
Y	BC	TCGA-AO-A0JB-01	Invasive Ductal Breast Carcinoma	-2.453	-0.7255	2.1705	0.2915	-0.8305	5.7265	6.817	3.7425	-1.593	0.455	-4.3315	-3.5775	-2.351	-0.8185	2.155	2.2365	-1.044	0.4795	0.1605	3.0655	0.779	-1.0475	-0.647	-0.971	1.8255	-0.826	3.0485	3.3005	-1.3345	0.302	6.511	0.96	-0.244	3.659	3.647	5.125	3.4375	0.8665	0.326	-0.786	-0.54	0.631	0.903	0.94	-0.03	-0.9785
Y	BC	TCGA-AO-A0JC-01	Invasive Ductal Breast Carcinoma	-1.9575	3.0205	4.811	1.706	4.093	5.537	7.0075	7.521	3.0405	2.3025	1.628	1.4865	1.5055	2.7	1.3155	4.805	1.2175	0.657	-0.746	3.0805	2.044	4.7515	-1.7855	1.5795	5.8585	0.721	0.799	5.436	-0.9815	3.0485	7.159	3.865	2.488	4.7435	4.7805	6.2435	5.728	2.576	0.254	0.7855	2.7755	0.2185	0.5815	5.138	2.093	0.4165
Y	BC	TCGA-AO-A0JD-01	Invasive Ductal Breast Carcinoma	-7.0065	1.2515	1.6065	1.007	0.3725	4.3465	7.119	3.9465	-1.368	1.4285	-3.2555	-3.3475	-1.565	-0.943	0.15	2.352	-2.554	-0.726	0.5385	1.5685	-0.3175	1.52	-2.5815	0.114	4.6985	0.561	1.6535	4.203	0.8025	1.1175	5.478	2.176	1.2925	2.939	3.5545	5.02	5.101	2.19	0.591	-1.0735	0.7455	0.233	0.5665	2.813	1.8265	2.4175
Y	BC	TCGA-AO-A0JE-01	Invasive Ductal Breast Carcinoma	-2.498	2.72	3.099	1.7695	0.582	5.1075	7.2785	5.8215	0.177	2.6865	-1.486	-1.566	-0.5325	-0.1115	0.6635	3.412	-2.05	-1.7165	0.7645	2.841	0.256	2.935	-1.856	1.1765	5.9765	1.058	-0.5205	5.124	-0.4065	2.2105	6.8655	3.5535	2.4695	4.405	4.2845	5.927	5.4685	4.0555	-0.031	0.571	2.103	0.521	0.4535	3.355	1.73	-0.647
Y	BC	TCGA-AO-A0JF-01	Invasive Ductal Breast Carcinoma	-4.6245	1.938	1.2325	1.384	0.489	4.9905	7.4725	4.6535	-0.9775	0.6055	-1.826	-2.5045	-0.502	-0.9305	0.23	3.257	-1.9025	0.476	1.1195	2.023	-0.3305	2.0955	-0.9785	1.189	5.0275	0.0555	1.6235	3.613	-0.534	2.0125	6.5355	2.736	2.027	3.8965	4.0995	6.037	5.276	3.202	0.2065	-0.5225	-0.2695	-0.1985	0.1155	1.3985	2.2575	-0.289
Y	BC	TCGA-AO-A0JG-01	Invasive Ductal Breast Carcinoma	-3.9495	2.482	1.4005	1.1795	0.565	4.587	6.7195	5.699	0.8185	0.8725	-1.394	-1.204	-0.82	0.3105	0.05	3.815	-1.3175	-0.331	0.0295	2.472	-0.108	2.928	-1.883	0.3815	4.5655	0.421	3.359	3.4355	-2.329	2.866	6.169	3.8515	2.4195	3.3205	3.5235	5.4575	4.966	1.8845	-0.1895	-0.8935	1.3735	-0.1555	0.0515	2.912	1.074	0.1465
Y	BC	TCGA-AO-A0JI-01	Invasive Ductal Breast Carcinoma	-2.5505	0.9705	0.56	0.6895	-0.13	3.3605	7.249	3.4925	-1.0965	1.617	-1.9935	-2.8135	-0.4755	-1.6575	0.087	2.338	-3.208	-1.072	0.699	1.397	-0.7325	0.015	-3.639	-0.61	0.6675	-0.4115	2.8765	2.223	0.103	-0.0505	5.778	2.676	-0.1875	1.636	1.984	4.482	0.8225	0.7455	-0.0675	-2.719	-0.1635	-0.056	0.5195	0.734	0.8305	-0.7225
Y	BC	TCGA-AO-A0JL-01	Invasive Ductal Breast Carcinoma	-4.19	-0.187	1.031	-0.2115	-1.275	5.7005	6.9055	2.777	-1.797	0.1215	-3.342	-3.8345	-5.673	-3.013	1.5475	1.697	-1.9	-0.846	0.0935	1.843	-0.462	0.601	-0.9135	0.007	1.391	0.512	-1.315	4.844	-0.5255	0.8425	5.34	2.0975	0.5435	3.0535	1.5065	4.274	-0.692	0.8535	0.256	-1.3035	-1.192	0.8175	1.355	0.4865	-1.726	-2.547
Y	BC	TCGA-AO-A0JM-01	Invasive Ductal Breast Carcinoma	-4.8965	2.1355	0.943	0.585	-1.9305	4.163	7.236	3.616	-1.792	0.8835	-3.4925	-3.7725	-0.73	-2.012	0.5435	0.9715	-3.458	-0.669	-0.23	1.816	-0.643	0.6505	-1.5925	0.5545	2.5	-0.5115	2.101	2.89	-2.342	2.406	5.403	3.266	2.219	2.6945	3.3065	4.2485	0.5315	-0.615	-0.7025	-0.182	0.2935	-1.327	-0.3575	2.311	1.6785	-0.5105
Y	BC	TCGA-AO-A126-01	Invasive Ductal Breast Carcinoma	-4.468	0.6215	1.1765	0.609	0.2465	5.2375	6.5565	4.0785	-1.6645	0.0255	-2.9055	-3.2695	-1.3985	-1.63	0.9045	1.8575	-3	-0.2315	0.0605	2.0055	0.0125	1.5535	-1.51	-0.4265	3.2095	0.59	3.188	2.5685	-2.3635	1.396	5.859	1.503	0.681	3.0295	3.2325	5.1	5.191	1.3475	0.755	-0.976	-0.994	-0.955	0.168	0.692	0.905	-0.5635
Y	BC	TCGA-AO-A128-01	Invasive Ductal Breast Carcinoma	-3.1255	3.396	1.9015	2.6225	0.358	5.8575	7.5025	6.873	2.2875	4.8055	-0.824	0.57	0.884	2.08	0.7925	4.4605	-0.088	0.39	1.184	2.9905	1.203	3.5395	-1.239	2.9185	6.7085	0.5245	-2.5595	5.9265	0.222	3.817	7.305	4.518	3.492	4.46	4.259	6.2305	5.3465	2.725	-0.1745	2.223	5.2	0.1915	0.317	6.5255	3.204	2.3795
Y	BC	TCGA-AO-A129-01	Invasive Ductal Breast Carcinoma	-3.9825	0.866	1.8745	0.666	0.5385	5.307	7.0285	5.309	0.498	1.5055	-2.084	-1.6375	-0.2665	-0.342	1.1105	3.161	-1.2495	1.0985	0.105	2.6895	0.1805	1.3545	0.416	0.1265	3.6845	-0.165	-0.161	5.0235	-1.418	2.117	6.0565	2.813	1.769	3.2505	3.064	5.083	4.4825	1.088	0.199	1.1415	2.747	-0.1125	0.043	2.555	0.894	0.5415
Y	BC	TCGA-AO-A12A-01	Invasive Ductal Breast Carcinoma	-4.2425	1.724	1.9645	1.076	4.5995	4.4885	6.575	4.395	-0.996	1.4685	-3.079	-2.463	-0.9835	-1.79	0.7115	2.665	-1.638	-1.356	-0.1065	2.331	-0.4555	2.225	-1.7905	1.4365	4.4845	1.123	2.3475	3.3585	-0.724	2.1635	4.8185	2.206	1.8245	3.4805	4.1285	5.458	5.205	3.9005	0.2125	-0.2335	-0.577	0.1395	-0.4735	1.2055	0.726	1.326
Y	BC	TCGA-AO-A12B-01	Invasive Ductal Breast Carcinoma	-4.092	2.2795	1.063	1.0345	-0.109	4.949	6.233	2.853	-2.2965	0.7835	-4.351	-4.2295	-0.7195	-2.955	-0.124	1.461	-3.5365	0.582	0.149	0.9875	-0.498	0.902	-2.216	0.04	1.0735	0.2275	2.03	1.82	-1.1835	1.936	5.1755	3.7335	1.865	1.399	1.1615	4.492	3.6075	0.449	0.4465	-1.827	-1.532	0.303	-0.1385	0.1065	0.687	-0.446
Y	BC	TCGA-AO-A12C-01	Invasive Ductal Breast Carcinoma	-4.2665	0.0675	-0.064	0.6165	-0.6785	3.7295	5.488	2.1125	-2.907	0.115	-4.052	-4.815	-0.984	-3.7915	0.4845	0.842	-3.3635	0.784	0.2195	1.133	-0.5675	0.3695	-2.091	0.324	1.0615	0.01	2.61	1.7015	-2.42	0.6745	5.5345	0.768	0.884	2.5835	2.7835	4.866	4.726	0.908	-0.5125	-1.455	-2.766	0.046	0.354	-0.0945	0.865	0.111
Y	BC	TCGA-AO-A12D-01	Invasive Ductal Breast Carcinoma	-3.19875	3.40325	2.39175	1.68975	-0.17925	4.45375	8.09375	5.70625	0.37875	1.95725	-1.15275	-1.39925	-0.66575	-1.05675	0.83075	3.72175	-2.28875	-0.08075	2.04525	2.55025	-0.29625	2.09725	-3.07625	1.34225	5.00675	0.91125	-1.39075	5.33875	0.12125	2.95225	5.97275	3.90275	3.23975	3.40125	4.98125	5.49975	5.48425	4.36075	1.11225	0.05875	3.12475	0.39375	0.35325	4.18075	1.83525	-0.91725
Y	BC	TCGA-AO-A12F-01	Invasive Ductal Breast Carcinoma	-4.822	-0.7145	1.5655	0.3645	-2.36	4.6605	7.45	0.6625	-2.505	-0.265	-3.5675	-3.953	-1.4235	-3.5285	0.759	0.3045	-2.4845	-0.441	0.3525	1.041	-1.1275	0.0855	1.561	-0.363	1.058	0.464	0.54	3.0955	-0.4005	0.212	4.6495	0.589	0.1205	1.64	2.815	4.144	3.8245	-0.0355	1.481	-1.827	-2.308	-0.182	-0.3015	-0.808	0.942	-0.9655
Y	BC	TCGA-AQ-A04H-01	Invasive Ductal Breast Carcinoma	-3.92	0.5005	1.2485	0.698	-0.902	4.8545	7.0125	3.17	-2.0495	0.0915	-3.3715	-3.6945	-1.718	-2.4705	0.0385	1.3435	-3.474	-0.5815	0.3185	1.365	-0.951	0.664	-0.4025	-0.5395	2.908	0.4185	2.614	3.317	-1.4905	0.7235	5.652	0.8085	0.7955	2.247	3.402	4.4965	-0.0335	0.7465	-0.3835	-0.5295	-1.47	-0.7925	0.1835	0.9305	1.3135	-0.792
Y	BC	TCGA-AQ-A04J-01	Invasive Ductal Breast Carcinoma	-3.295	1.7085	3.073	0.9315	1.999	5.364	7.21	5.374	0.9505	0.36	-1.0835	-1.451	-0.0165	-0.0065	0.936	2.904	-1.0915	0.5485	-0.0165	2.417	0.3435	2.3325	-0.5095	0.177	2.9545	0.375	-1.0395	4.7235	-0.702	2.3025	6.42	2.793	1.9115	3.8845	4.0855	5.778	5.101	1.965	0.4815	-0.4735	1.6545	-0.1525	0.32	1.138	1.5125	0.4215
Y	BC	TCGA-AQ-A04L-01	Invasive Ductal Breast Carcinoma	-2.699	0.63	0.254	0.2215	-2.6395	4.625	6.061	2.1555	-3.0095	0.359	-2.91	-4.205	-1.0505	-3.2105	0.6555	0.2895	-3.1075	-0.517	-0.3255	0.848	-0.643	0.049	-0.7625	-0.055	0.853	0.2945	0.6735	1.435	-0.762	0.185	5.756	0.69	0.0515	2.6865	3.602	4.911	5.187	1.702	-0.8955	0.8355	-2.2375	0.286	0.5565	0.4055	0.766	-0.7305
Y	BC	TCGA-AR-A0TP-01	Invasive Ductal Breast Carcinoma	-3.635	-1.1455	1.714	0.153	-3.2435	4.327	7.212	-0.187	-3.2285	-0.508	-3.2005	-5.6105	-1.6295	-5.0685	0.555	-1.0265	-1.582	-0.0615	1.4825	-0.097	-1.3935	-0.6375	1.624	1.4435	0.449	0.4885	-4.1535	1.3545	-1.749	0.3485	4.6415	1.65	0.888	2.0345	1.237	3.1515	0.401	0.508	-0.4075	-1.809	-3.5685	-0.3415	1.006	0.104	0.249	-0.1085
Y	BC	TCGA-AR-A0TQ-01	Invasive Ductal Breast Carcinoma	-3.7995	2.304	2.236	1.0885	0.8305	4.8075	6.9455	5.1545	0.382	0.707	-1.2925	-1.62	-0.6745	-0.6305	0.639	3.1475	-1.5225	-0.968	-0.043	2.498	-0.131	2.3695	-2.7515	0.0775	3.341	0.327	2.682	4.923	-0.8695	2.6	6.1085	3.1665	2.2245	3.215	3.6275	5.341	4.78	2.376	0.2115	-0.8195	0.417	-0.098	0.4005	0.8945	2.215	-0.55
Y	BC	TCGA-AR-A0TR-01	Invasive Ductal Breast Carcinoma	-4.442	-0.129	2.496	0.613	0.1975	3.9235	5.7005	3.5535	-0.7535	-0.261	-3.3185	-3.0615	-0.948	-2.3485	-0.1415	1.564	-3.0415	-2.83	0.183	1.471	-0.265	2.0415	-3.9945	-1.464	2.244	0.6745	2.7635	2.653	-3.827	0.7195	5.261	1.1515	1.332	2.811	2.7785	4.936	0.7205	0.4945	-1.0175	-2.238	-0.8255	0.388	0.693	1.919	0.2365	-0.777
Y	BC	TCGA-AR-A0TS-01	Invasive Ductal Breast Carcinoma	-2.2995	1.8825	2.1155	1.2075	2.9155	4.8495	6.968	5.436	2.0005	0.755	-0.683	-0.292	0.0975	0.2435	0.709	3.474	-1.056	1.326	-1.49	2.3385	0.548	2.9745	-2.087	1.3955	4.322	0.5675	-2.4235	4.812	-0.6045	2.2215	4.885	2.81	1.6265	3.562	4.378	5.45	4.6795	3.7685	0.1495	-0.235	1.954	0.5145	-0.3505	1.805	1.615	0.3645
Y	BC	TCGA-AR-A0TT-01	Invasive Ductal Breast Carcinoma	-3.668	3.1525	1.9185	1.7	1.4335	5.2145	6.9435	6.3205	1.1765	1.879	-0.6435	-0.5475	0.093	0.5325	1.142	3.484	-1.4125	0.295	0.119	2.8845	0.8945	2.397	-1.35	1.0695	5.3555	-0.0005	1.907	4.103	-0.807	3.012	6.9215	3.249	2.629	3.9385	4.661	5.0615	5.4175	2.7555	0.51	0.229	2.6565	0.6185	-0.814	4.2275	2.467	0.182
Y	BC	TCGA-AR-A0TU-01	Invasive Ductal Breast Carcinoma	-3.875	1.782	2.647	0.9685	-1.0265	4.724	6.6775	4.6655	-0.252	1.6975	-2.3965	-2.145	-1.15	-1.2605	0.278	2.862	-2.4335	-1.126	1.6495	1.874	-0.2385	1.7225	-1.7105	1.523	5.1645	0.1405	-0.5575	4.564	-1.418	2.3605	6.3755	3.3165	2.124	3.0215	4.124	5.023	3.9415	1.3975	1.1085	0.034	4.603	-0.1415	-0.3885	3.3175	1.4965	0.8045
Y	BC	TCGA-AR-A0TV-01	Invasive Ductal Breast Carcinoma	-5.192	2.4105	2.545	1.416	-0.6155	4.3205	6.492	4.5295	-0.262	1.564	-2.5815	-2.5485	-1.126	-1.3455	0.307	3.047	-2.339	0.456	-0.0645	1.882	0.588	2.2295	-3.098	-0.3085	4.103	0.4315	1.9015	4.3585	-3.193	2.5655	5.853	2.994	2.4965	3.433	3.6125	5.0935	4.6255	1.4575	-1.0125	-0.5255	1.4935	-0.223	-0.334	3.113	1.5325	1.198
Y	BC	TCGA-AR-A0TW-01	Invasive Ductal Breast Carcinoma	-4.0545	1.886	1.848	1.7085	-0.95	4.712	6.826	4.575	-0.299	1.351	-2.439	-1.936	-0.575	-0.744	0.536	3.428	-2.023	0.087	0.1725	2.2755	0.514	2.8165	-3.3945	-0.026	3.9305	0.424	2.1595	5.1705	-1.199	1.967	6.446	3.12	1.8725	3.8135	3.9575	5.2395	5.0825	3.0365	-0.626	-0.4025	2.601	0.543	-0.006	2.641	1.578	-0.0605
Y	BC	TCGA-AR-A0TX-01	Invasive Ductal Breast Carcinoma	-3.2915	2.4385	2.4055	1.621	0.5125	4.518	7.218	5.6335	0.763	1.9405	-1.649	-1.419	-0.086	-0.763	0.421	3.3475	-1.3935	0.7095	0.44	2.554	0.6845	2.8145	-3.262	1.08	5.596	1.253	1.236	4.889	-0.768	3.013	6.952	3.84	3.07	3.919	4.6765	5.917	4.8785	3.4845	0.5405	-0.19	2.27	0.9	0.267	4.416	2.457	0.8675
Y	BC	TCGA-AR-A0TY-01	Invasive Ductal Breast Carcinoma	-4.675	-0.4665	1.009	0.5965	-0.4455	3.9905	7.0045	2.122	-2.9885	0.078	-1.6775	-3.4745	-1.397	-2.3015	1.0235	0.2805	-2.741	-0.95	-0.396	1.11	-0.918	0.502	-1.6575	-0.559	2.5235	0.2145	1.7615	3.78	-2.793	0.041	4.585	-0.206	-0.028	2.1665	3.6805	4.4605	4.256	0.5275	1.198	-1.254	-1.9465	-1.7775	-0.876	0.299	1.4225	-0.4635
Y	BC	TCGA-AR-A0TZ-01	Invasive Ductal Breast Carcinoma	-5.6815	0.4505	-0.057	0.5385	-1.8175	3.712	6.509	2.1755	-2.846	-0.063	-4.5075	-4.9595	-1.5685	-4.045	-0.281	1.2705	-4.285	-1.766	-0.093	0.332	-0.3385	0.4215	-2.927	0.2935	2.292	-0.014	3.087	1.2935	-1.2505	1.0025	5.5515	1.069	1.921	2.173	3.497	4.851	4.3195	2.311	-0.48	-1.47	-3.0095	-0.8645	0.376	0.8055	2.056	-0.022
Y	BC	TCGA-AR-A0U0-01	Invasive Ductal Breast Carcinoma	-3.86	3.4525	1.9855	2.041	-0.05	4.9835	6.499	5.4945	0.61	3.4545	-2.9195	-1.5125	-0.395	-0.942	1.779	3.468	-1.7645	-1.4355	0.696	2.264	-0.1025	2.628	-2.49	2.8085	5.7075	0.723	-2.9455	5.0385	-0.3765	4.018	6.512	4.589	3.789	4.2365	3.4965	6.259	4.947	3.801	-0.5235	1.5865	4.0115	0.766	0.286	4.2935	2.278	2.638
Y	BC	TCGA-AR-A0U1-01	Invasive Ductal Breast Carcinoma	-3.907	1.351	2.4035	0.759	0.8875	4.536	7.024	4.0735	-1.1105	0.836	-3.0925	-2.1865	-0.702	-0.8105	0.501	2.6105	-2.0405	3.2685	-0.4795	1.7095	-0.381	1.1395	0.5665	0.746	4.6795	0.727	-1.682	4.995	-0.744	1.4715	5.03	1.824	1.274	3.2285	4.141	5.055	4.806	1.492	0.301	-0.5455	3.0305	-0.315	0.3855	3.171	1.2965	0.2955
Y	BC	TCGA-AR-A0U2-01	Invasive Ductal Breast Carcinoma	-2.7205	1.389	0.9115	0.384	-0.6445	4.0445	5.2185	4.271	-0.6125	0.719	-2.599	-2.113	-0.3115	-1.155	0.3475	2.758	-1.942	-0.0155	-1.588	1.644	-0.153	0.8295	-3.806	-0.5005	2.707	0.192	1.607	3.441	-1.228	1.467	5.468	1.801	1.5915	3.1765	2.1445	4.056	4.509	2.0375	-0.2415	-1.4275	1.1215	0.0075	-0.0675	0.665	0.329	0.3715
Y	BC	TCGA-AR-A0U3-01	Invasive Ductal Breast Carcinoma	-3.5385	1.1115	1.6855	0.6435	-1.373	3.7545	5.8875	3.821	-1.24	0.5985	-3.685	-3.273	-0.6695	-2.3685	0.0335	1.752	-3.3035	-0.705	-0.364	1.713	-0.3375	0.4845	-3.9465	-0.5145	2.7645	0.099	2.408	3.037	-0.7265	0.755	5.408	1.49	1.721	3.3565	3.548	4.2635	4.887	1.865	0.4655	-0.8595	0.559	0.319	0.4535	1.7475	1.698	-0.5065
Y	BC	TCGA-AR-A0U4-01	Invasive Ductal Breast Carcinoma	-3.808	2.1275	1.5105	1.456	1.6865	5.735	7.2035	4.762	-0.704	2.206	-2.329	-2.191	-0.5285	-1.136	0.7605	1.7795	-2.9025	0.191	-0.1605	2.225	2.8775	0.5585	-1.786	2.78	3.5905	0.4105	-1.129	4.9875	0.516	2.348	6.717	3.3435	2.198	3.952	3.4295	5.575	1.149	3.3135	-0.8685	2.832	3.686	0.0685	0.1525	2.237	1.443	-0.171
Y	BC	TCGA-AR-A1AR-01	Invasive Ductal Breast Carcinoma	-4.0565	2.2885	3.962	2.802	1.1305	5.0285	7.141	5.421	0.7065	2.1935	-1.1645	-1.1675	-0.285	-0.8505	0.7865	3.4025	-1.6815	-0.334	-0.0395	2.583	0.8655	2.8275	-2.6105	1.3095	5.6095	0.9775	-0.1365	5.3245	-0.2985	2.2675	5.3055	2.878	1.946	3.3275	4.9905	5.4035	5.4165	3.0725	-0.351	1.1235	1.869	-0.0755	0.2035	2.978	2.673	1.0345
Y	BC	TCGA-B6-A0I2-01	Invasive Ductal Breast Carcinoma	-1.325	1.6865	1.5595	2.2225	0.5535	5.6285	7.123	5.372	0.955	2.71	-1.7215	-0.926	-1.291	0.749	1.8705	4.185	0.155	2.5865	-0.3965	2.9465	0.7415	3.0715	-2.0705	1.3465	7.6505	-0.559	-2.01	5.714	-1.6235	3.184	6.65	3.686	2.2375	4.4805	3.8435	5.3335	5.335	3.128	0.1265	1.079	3.823	0.08	0.254	4.7925	0.8145	1.4625
Y	BC	TCGA-B6-A0I6-01	Invasive Ductal Breast Carcinoma	-3.441	0.6	0.6785	0.697	-0.657	5.4745	6.4745	3.094	-2.1705	0.423	-2.321	-3.464	-3.685	-1.8595	0.4135	1.2715	-1.402	0.354	0.27	1.296	-0.6885	0.338	-1.45	1.4235	0.9355	0.9755	-3.2625	2.1755	-0.287	0.412	5.455	1.981	-0.012	2.4595	3.757	4.51	-0.062	3.153	-0.1835	-0.687	-1.0585	0.615	0.284	0.0825	0.612	-0.8315
Y	BC	TCGA-B6-A0I8-01	Invasive Ductal Breast Carcinoma	-4.292	-0.0145	1.901	1.152	-2.16	4.2515	6.9365	1.229	-3.631	-0.585	-2.5855	-5.203	-1.4815	-4.0255	0.409	0.003	-2.5985	0.1725	-0.493	0.497	-1.0535	0.343	-2.6825	-0.4205	1.594	0.169	1.5185	1.665	1.2165	-0.458	5.8585	0.6585	-0.4355	2.6865	3.5135	4.8125	0.428	0.725	0.098	-2.398	-2.7245	0.0415	0.5185	0.043	1.317	1.4735
Y	BC	TCGA-B6-A0I9-01	Invasive Ductal Breast Carcinoma	-3.102	2.273	2.8885	0.7165	1.042	4.738	7.1815	4.326	-1.0985	1.467	-3.52	-2.862	-1.2205	-1.853	0.92	2.0555	-2.4935	-1.425	-0.0265	1.9755	-0.423	0.992	-3.0985	-0.3345	3.3275	0.078	1.5785	3.451	0.1885	2.147	6.218	2.649	1.6	2.5165	3.331	4.8135	4.954	2.081	1.133	-0.5265	1.796	1.3505	1.4735	1.8025	1.265	0.745
Y	BC	TCGA-B6-A0IB-01	Invasive Ductal Breast Carcinoma	-3.7905	0.327	1.327	0.508	-2.9485	2.7675	5.566	1.7705	-3.3245	0.631	-4.7515	-4.8855	-0.9355	-3.883	0.434	0.58	-3.519	-0.317	-0.757	0.223	-0.707	0.506	-2.622	-1.371	1.198	-0.2235	2.262	1.455	-2.8505	0.9125	4.515	1.5205	0.3165	2.3535	2.0815	3.213	-0.396	0.191	-0.1655	-1.717	-1.741	-0.209	0.388	-0.2285	0.6805	-0.515
Y	BC	TCGA-B6-A0IG-01	Invasive Ductal Breast Carcinoma	-4.107	1.8495	2.9295	0.695	3.5045	4.071	5.605	3.5385	-1.8775	0.6175	-3.5345	-3.577	-1.0875	-2.581	0.5875	1.8425	-2.7655	-1.716	0.249	1.537	-0.101	0.4735	-3.301	-0.2845	1.922	0.515	2.5875	2.6975	-0.567	2.713	5.0745	3.4855	2.1295	1.468	2.5095	3.7225	3.666	1.1985	1.1455	-1.0925	-0.5785	0.1355	0.4325	0.4935	1.1795	-1.053
Y	BC	TCGA-B6-A0IJ-01	Invasive Ductal Breast Carcinoma	-4.8145	2.1015	2.4345	1.984	2.2485	5.909	7.864	5.7405	0.315	2.435	-1.395	-1.3655	-1.1975	-0.039	1.432	3.5425	-1.741	1.0275	0.9775	3.1105	0.7665	2.05	-2.012	0.6645	5.974	-0.0115	-1.7795	5.0495	-0.6075	2.117	6.7235	3.5835	1.9375	3.98	4.635	5.8785	5.959	4.1965	0.921	1.1905	3.8815	0.7455	-0.0875	3.938	1.574	1.013
Y	BC	TCGA-B6-A0IK-01	Invasive Ductal Breast Carcinoma	-3.536	0.696	2.7705	1.222	-0.183	4.144	7.395	3.8825	-1.1275	0.3755	-2.5535	-3.093	-0.9595	-2.0955	0.874	1.9325	-2.721	-2.1505	0.965	2.152	-0.147	1.6715	-1.886	-0.8005	2.661	0.6065	0.1685	3.7175	-0.7995	1.26	5.866	1.222	1.5225	2.6525	3.4735	4.7915	5.18	4.518	0.5105	-0.703	-0.402	-0.6675	-0.8245	2.441	1.065	0.06
Y	BC	TCGA-B6-A0IO-01	Invasive Ductal Breast Carcinoma	-3.856	1.735	2.7	1.0445	-0.4395	4.004	5.8315	4.086	-1.2825	0.0675	-3.6645	-3.3815	-2.8175	-1.809	0.605	2.3395	-2.236	-1.491	1.351	2.148	-0.5865	1.2065	-2.423	-0.641	3.9805	-0.147	2.205	3.991	-2.501	2.7105	6.3035	3.546	2.6925	3.1	4.2365	5.2035	0.1275	2.965	0.3725	-0.4675	0.5055	1.027	-0.411	2.5915	0.023	-0.6555
Y	BC	TCGA-B6-A0IQ-01	Invasive Ductal Breast Carcinoma	2.516	0.8475	3.1635	0.1075	-0.023	4.453	6.285	4.346	-0.4485	0.7745	-3.0145	-2.429	-1.219	-1.5625	0.7975	2.2375	-2.245	-1.725	2.1425	2.1045	-0.1815	0.553	-0.9645	-1.233	2.6165	-0.348	-0.6095	4.7095	-1.5135	0.773	5.7465	2.1615	0.9395	2.7825	3.0095	4.36	4.459	2.77	0.769	-0.969	0.3635	-0.074	0.016	1.7435	-0.0695	0.1695
Y	BC	TCGA-B6-A0RE-01	Invasive Ductal Breast Carcinoma	-3.9545	1.165	0.765	0.5345	-2.703	4.131	6.3095	2.182	-3.1485	0.477	-4.4435	-4.805	-0.9325	-3.4385	0.5735	0.8305	-3.5345	-0.6195	0.678	0.4855	-0.9805	0.5315	-0.809	1.044	2.1785	1.0575	0.566	2.811	-1.317	1.899	4.903	2.2555	1.6025	2.256	3.282	3.674	4.449	0.486	-0.6075	0.8955	0.2825	0.1395	0.4195	0.69	0.6335	0.2735
Y	BC	TCGA-B6-A0RG-01	Invasive Ductal Breast Carcinoma	-3.644	0.0795	0.869	0.151	-0.9645	3.3965	6.397	0.895	-4.1875	-0.665	-4.9455	-5.309	-2.277	-4.264	0.7485	0.153	-3.0465	-1.9305	1.114	0.9985	-1.075	-0.4505	-2.5355	-0.662	1.123	-0.5365	3.09	1.6755	-3.5305	0.3105	4.5445	0.843	0.8485	1.79	1.8755	3.6895	3.8225	1.795	-0.3525	-1.5805	-1.9495	-0.0135	-0.1985	-0.395	0.8175	-1.197
Y	BC	TCGA-B6-A0RH-01	Invasive Ductal Breast Carcinoma	-5.169	2.5005	0.162	0.669	-1.0195	4.271	6.75	3.2105	-1.934	1.144	-3.8985	-3.5795	-1.364	-2.5835	1.541	1.9235	-3.1545	-1.4895	0.3475	1.5215	-1.2695	0.128	-1.7885	0.5775	3.6275	0.5695	2.095	3.9265	-1.5415	2.9665	4.5575	3.252	2.804	2.211	1.747	3.749	2.543	0.217	-0.051	0.5845	0.916	0.7115	-0.748	0.5965	0.708	-0.214
Y	BC	TCGA-B6-A0RI-01	Invasive Ductal Breast Carcinoma	-4.4565	1.2905	-0.4915	0.3395	-0.636	4.971	6.928	1.8985	-3.183	1.3665	-3.356	-4.896	-1.6105	-3.6195	0.2945	0.6915	-3.6075	-1.6635	0.3375	0.6515	-0.4775	0.201	-1.325	0.6915	2.0265	0.118	2.1855	1.508	-2.0865	1.798	5.69	1.9335	1.54	3.047	3.6585	5.0905	4.8485	2.0235	0.368	0.5845	-2.558	0.016	-0.2625	0.872	1.421	-1.1485
Y	BC	TCGA-B6-A0RL-01	Invasive Ductal Breast Carcinoma	-4.306	0.875	-0.3135	0.4035	0.0815	3.4095	5.4925	-0.5535	-4.058	0.2235	-4.8915	-5.7955	-1.8345	-5.03	0.0215	1.6505	-3.8705	-0.4735	0.105	-0.486	-0.988	-0.1415	-3.6375	-3.273	0.0245	-0.418	3.158	0.4175	-2.4815	1.1665	3.9415	2.1455	0.6565	1.039	1.978	2.5895	2.5345	0.947	0.1905	-4.0295	-1.1275	0.065	0.261	0.028	0.5435	-0.761
Y	BC	TCGA-B6-A0RM-01	Invasive Ductal Breast Carcinoma	-4.448	-0.203	1.5785	0.4625	-0.5385	4.0195	5.653	2.862	-1.9935	-0.0015	-3.6265	-3.8785	-0.753	-2.1515	0.3435	0.9215	-3.489	1.0185	0.537	0.949	-1.089	1.161	-2.365	-1.187	2.6065	0.048	2.809	1.397	-3.753	-0.1895	5.7025	-0.0215	-0.028	2.338	2.7485	4.65	4.2105	1.067	0.2555	-2.2345	-1.822	0.311	0.304	0.188	1.3775	-0.5215
Y	BC	TCGA-B6-A0RN-01	Invasive Ductal Breast Carcinoma	-3.7775	0.118	0.7825	0.1655	-0.4785	3.337	5.817	2.357	-2.663	-0.0155	-4.3675	-4.539	-1.008	-2.9135	0.764	1.4175	-3.294	-1.5995	1.408	1.328	-0.811	0.8375	-1.815	0.5495	2.2395	0.7125	2.8105	1.2295	-2.456	0.8095	6.2725	2.162	1.2705	3.1775	2.9525	5.094	4.0825	1.666	0.3645	-1.4115	-2.6225	-0.128	1.1705	0.141	0.7635	-0.2435
Y	BC	TCGA-B6-A0RO-01	Invasive Ductal Breast Carcinoma	-4.6715	1.311	1.305	0.627	-1.857	3.7015	5.382	2.2845	-2.8285	-0.487	-4.198	-4.7705	-0.9845	-3.516	0.3225	1.494	-0.5225	-0.955	1.068	0.819	-0.827	0.5525	-2.8435	-0.5245	1.628	-0.2215	1.364	1.1925	0.494	2.774	5.5415	3.281	2.738	2.277	2.668	4.3725	4.304	0.4845	0.9035	-1.747	-2.288	0.4085	-0.0825	0.6655	0.514	0.1885
Y	BC	TCGA-B6-A0RS-01	Invasive Ductal Breast Carcinoma	-4.249	2.025	2.251	1.618	-1.01	4.6915	7.0785	4.5365	-0.5915	2.124	-2.358	-2.6405	-1.5405	-1.1495	0.3685	3.3615	-1.9865	0.344	0.348	2.0005	-0.528	1.283	-2.681	-0.366	3.3865	0.2795	0.9505	4.0765	-1.002	1.7335	5.9165	2.838	1.7405	3.5155	3.7745	5.2865	5.0565	1.6805	0.5735	0.077	1.831	0.309	0.042	2.621	2.4715	3.271
Y	BC	TCGA-B6-A0RT-01	Invasive Ductal Breast Carcinoma	-5.6505	2.9725	3.1065	2.19	2.353	5.119	7.45	7.1375	2.987	2.5715	0.344	0.454	1.098	1.501	1.2985	4.6215	0.986	0.217	0.098	3.115	1.738	4.7705	-2.4305	1.7895	7.163	0.7305	-0.5995	5.59	-0.983	3.109	7.088	3.8295	2.9455	4.292	4.207	6.292	5.2635	3.187	0.2	1.002	3.5395	0.531	0.07	5.121	2.5805	0.789
Y	BC	TCGA-B6-A0WS-01	Invasive Ductal Breast Carcinoma	-5.0165	2.5265	3.0755	1.502	0.861	5.0275	7.0375	5.45	0.997	0.9555	-1.847	-0.826	0.1465	-0.038	0.614	3.192	-2.125	-1.0595	-0.005	2.433	0.5195	2.6	-1.9575	1.0455	4.9595	0.081	2.1805	4.6805	-2.566	2.5685	5.365	3.1825	2.7145	3.427	4.0835	5.7155	0.425	3.3295	-0.4905	-0.6095	1.514	0.3075	-1.682	2.528	1.5175	-0.517
Y	BC	TCGA-B6-A0WT-01	Invasive Ductal Breast Carcinoma	-4.105	1.2825	1.7115	0.562	-1.6775	3.9825	5.101	3.274	-2.475	0.325	-4.033	-3.74	-0.463	-3.4425	0.646	1.3395	-3.218	-1.807	0.4565	1.662	-0.1795	0.4825	-3.045	0.445	2.3845	0.3105	1.4335	2.0145	-2.458	1.914	5.4145	2.9	2.221	3.1055	2.865	4.1545	4.504	4.4545	-0.018	-0.678	-0.9615	0.27	0.9015	0.689	1.2275	-0.7205
Y	BC	TCGA-B6-A0WV-01	Invasive Ductal Breast Carcinoma	-4.64	-0.3365	0.542	0.88	-1.715	2.994	5.4145	1.6085	-3.944	-0.5155	-5.089	-5.024	-3.738	-4.1265	0.2305	0.87	-3.617	-2.666	-0.0055	0.5525	-1.136	0.1645	-4.489	0.4615	2.13	0.454	2.2705	1.345	-1.1715	0.1845	4.663	0.7595	0.9865	2.5025	1.668	3.098	3.4905	0.611	-0.58	-0.9025	-3.108	0.3115	-0.326	0.7155	1.2535	-1.255
Y	BC	TCGA-B6-A0WW-01	Invasive Ductal Breast Carcinoma	-4.8925	1.659	1.47	0.6415	-1.0905	4.0995	5.109	3.19	-1.9115	0.497	-3.995	-3.861	-0.865	-2.5545	0.4365	0.44	-3.536	-1.6175	-0.3355	1.455	-0.275	0.084	-2.593	0.205	1.887	0.5745	1.712	2.495	-2.2015	1.3855	5.066	1.6145	1.6055	2.8615	2.391	3.706	0.766	0.771	-0.799	-0.8655	1.061	-0.049	0.0735	1.198	1.159	-0.6015
Y	BC	TCGA-B6-A0WY-01	Invasive Ductal Breast Carcinoma	-4.4835	1.7095	1.6805	0.5675	0.028	5.169	6.4315	4.479	-0.8705	0.7675	-3.242	-2.829	-1.72	-1.25	0.5415	2.6425	-1.5755	-1.926	0.5955	2.381	0.3495	1.281	-1.077	0.635	3.4495	0.66	1.458	3.594	-1.0155	2.105	6.075	2.9925	2.072	3.843	3.363	4.935	4.815	1.9405	-0.004	-0.2095	0.5155	0.034	-0.4595	1.0785	1.315	-1.4285
Y	BC	TCGA-B6-A0WZ-01	Invasive Ductal Breast Carcinoma	-4.415	0.4935	1.2485	0.3905	0.4725	4.464	6.3295	2.084	-3.0945	0.717	-4.667	-4.6105	-1.3895	-2.8725	0.8275	0.505	-3.24	-2.1445	-0.581	1.5985	-1.2175	0.1255	-1.3305	-0.206	2.156	-0.1085	1.7705	2.3405	-2.412	1.4005	5.2675	1.7465	1.008	3.616	2.3025	3.907	0.1585	0.1585	-0.318	-0.1585	-2.542	-0.052	0.246	0.676	0.121	-0.828
Y	BC	TCGA-B6-A0X1-01	Invasive Ductal Breast Carcinoma	-4.316	2.7495	1.692	1.508	-1.953	5.4065	7.1905	4.9975	-0.1385	1.7715	-3.885	-2.0525	-0.6065	-0.6905	0.8685	3.1605	-0.314	0.4285	-0.905	2.3685	0.2345	1.018	0.1535	3.493	6.317	0.144	-0.769	5.7285	-1.941	3.158	6.238	3.859	2.626	4.0685	4.2835	5.8045	5.724	1.5515	-1.2595	1.0725	2.44	0.265	0.1515	5.213	2.2475	-0.4745
Y	BC	TCGA-B6-A0X4-01	Invasive Ductal Breast Carcinoma	-4.11225	2.29175	-0.15275	0.28525	-0.54925	4.76425	3.47775	-0.30675	-3.30375	-0.12775	-4.98675	-5.08275	-1.41475	-4.49875	0.58525	-0.99975	-3.25525	-1.67975	-0.43975	0.75525	-0.59825	0.11975	-2.92025	-0.88075	1.24175	-0.05975	2.49225	0.53375	-1.88175	3.10425	4.69475	3.69575	2.71525	1.26375	1.48225	3.55875	0.23475	1.59375	-0.91775	-1.58025	-2.84875	-0.17025	-0.15275	0.28775	0.50275	-0.10375
Y	BC	TCGA-B6-A0X5-01	Invasive Ductal Breast Carcinoma	-3.463	2.244	-0.0225	0.058	-2.2025	4.3645	4.611	1.434	-3.6445	0.6585	-3.631	-4.859	-0.6135	-3.814	0.4385	0.1185	-3.905	-0.931	-2.0455	0.6275	-0.949	0.074	-3.251	-1.476	0.7195	1.158	1.6075	0.507	-3.9125	3.129	4.941	2.993	2.5165	2.049	2.0965	3.633	3.575	0.113	-0.9425	-1.8795	-2.7665	-0.048	-0.0215	0.0365	0.577	0.3235
Y	BC	TCGA-BH-A0AW-01	Invasive Ductal Breast Carcinoma	-4.108	1.52	3.793	1.7765	1.307	5.109	7.7835	6.4935	0.5505	1.258	-0.9735	-0.9595	-0.48	0.788	1.2975	3.473	-1.6555	0.0755	0.6865	3.308	1.169	3.2585	-2.6065	-0.012	5.7115	0.6645	0.749	5.577	-1.263	2.284	6.71	2.528	2.0785	3.897	4.654	5.883	6.487	3.245	-0.154	-0.255	2.3875	0.906	0.027	3.9575	2.3925	-1.2605
Y	BC	TCGA-BH-A0AY-01	Invasive Ductal Breast Carcinoma	-2.9265	1.734	1.645	0.6585	-0.6595	4.6345	6.673	4.5515	-0.6925	0.9145	-1.662	-2.224	-0.8155	-0.7075	0.329	2.938	-2.599	-0.057	1.2265	1.5375	-0.552	2.0455	-1.667	1.045	3.354	1.1385	2.012	3.3105	-1.367	1.9635	5.7315	2.1275	1.586	3.03	4.2605	4.209	0.5305	1.1065	1.364	-0.498	0.05	0.4425	0.39	1.408	1.718	1.0555
Y	BC	TCGA-BH-A0B1-01	Invasive Ductal Breast Carcinoma	-4.013	2.1825	0.6605	0.4885	-1.348	4.0005	6.3105	2.9365	-1.9005	0.847	-3.22	-3.768	-0.9265	-1.654	0.153	1.607	-2.323	-0.4605	0.5985	1.056	-0.7115	0.803	-1.5375	1.158	2.7645	-0.6635	2.0025	3.024	-0.9965	1.8185	5.363	2.823	2.246	2.5905	3.1825	4.8285	4.309	0.329	-0.0975	-1.33	-0.268	0.3315	-0.861	0.5155	1.7755	-0.608
Y	BC	TCGA-BH-A0B3-01	Invasive Ductal Breast Carcinoma	-4.9905	2.545	1.033	1.0435	-0.4165	5.627	7.6435	4.7625	-0.644	2.512	-2.84	-2.2885	-0.82	-0.8285	1.843	2.467	-2.407	1.4505	0.967	2.478	-0.3165	1.1405	-1.32	1.3485	4.429	0.7375	-0.02	5.3415	-0.833	3.606	6.6365	3.7945	3.379	4.1215	3.9725	5.4545	5.4775	1.7675	0.2585	1.171	2.848	0.7885	0.371	4.011	2.101	0.592
Y	BC	TCGA-BH-A0B4-01	Invasive Ductal Breast Carcinoma	-5.803	1.6585	2.365	1.0875	-0.857	4.2655	6.8795	4.2725	-0.701	1.0185	-2.2545	-2.82	-0.24	-1.6545	0.276	2.4565	-2.1535	-0.5545	0.7845	2.425	-0.2215	1.5505	-1.276	0.538	3.3245	-0.166	1.834	3.46	-1.1315	1.4915	6.2655	1.518	1.2225	2.8495	4.319	5.089	5.448	0.976	0.8395	-1.057	0.119	0.15	0.3225	0.9645	1.19	-0.395
Y	BC	TCGA-BH-A0B8-01	Invasive Ductal Breast Carcinoma	-4.226	0.549	0.6205	0.704	-3.199	4.6775	6.839	2.794	-2.4625	0.068	-3.5495	-4.508	-1.5485	-2.5805	0.263	1.8355	-3.58	-0.788	-0.886	0.967	-0.9145	1.2275	-1.6675	0.079	3.1875	-0.471	2.488	1.985	-3.373	0.6035	5.375	1.375	1.2165	2.774	3.42	4.9395	4.723	2.385	-0.892	-2.094	-0.745	1.4465	1.4225	0.9495	1.808	-1.2505
Y	BC	TCGA-BH-A0B9-01	Invasive Ductal Breast Carcinoma	-3.89875	1.61775	3.42425	1.55075	1.03525	4.77675	6.87925	5.83875	0.68275	1.57125	-2.02175	-1.09175	-1.00375	-0.05425	0.91525	4.00675	-0.01275	0.38925	1.03925	2.52075	0.35175	2.28075	-1.66975	1.58425	5.08375	0.58375	-2.13475	5.38125	-1.32325	2.18825	6.50275	3.23825	2.13525	3.84425	4.86475	5.69425	5.79375	3.70725	1.12125	-0.46025	2.53625	0.06275	0.45725	4.27925	1.56625	0.54825
Y	BC	TCGA-BH-A0BC-01	Invasive Ductal Breast Carcinoma	-3.922	1.991	2.0635	1.4135	0.007	5.2735	7.34	4.951	-0.3115	0.644	-1.9395	-2.0695	-0.991	-0.812	0.314	3.128	-1.999	0.0585	0.4205	2.4165	0.4245	1.495	-0.2885	0.4715	3.78	0.362	1.9225	3.312	-1.2125	2.404	6.706	3.168	1.835	3.789	4.474	6.199	-0.2575	1.7525	0.0445	-0.173	0.2015	0.507	0.1405	1.749	1.931	-0.032
Y	BC	TCGA-BH-A0BD-01	Invasive Ductal Breast Carcinoma	-4.6945	3.011	2.0155	1.397	-0.0445	4.769	6.8625	4.895	-0.2455	1.148	-2.238	-2.29	-0.85	-0.7365	0.534	2.9825	-2.228	-0.772	0.597	2.1275	0.1335	2.3005	-1.155	1.781	4.6275	0.5865	2.3595	3.6325	-2.1115	3.502	5.977	3.278	2.68	2.9845	3.375	4.252	5.2615	2.2585	0.368	0.131	1.704	0.2315	0.1765	2.0015	2.02	0.3575
Y	BC	TCGA-BH-A0BJ-01	Invasive Ductal Breast Carcinoma	-5.3815	1.2395	1.697	1.855	0.6595	4.3805	7.2695	4.447	-1.3435	-0.1085	-2.6195	-3.0725	-1.5335	-1.249	0.2325	2.806	-1.981	-1.152	1.4025	2.197	-0.641	2.4165	-1.296	0.0975	4.9285	1.0815	2.249	2.8045	-1.4665	2.0335	6.1665	2.2035	2.334	3.207	4.742	5.3685	0.075	3.6365	-0.047	-0.28	-1.399	0.485	-1.5035	2.557	1.764	-1.9165
Y	BC	TCGA-BH-A0BM-01	Invasive Ductal Breast Carcinoma	-4.1785	0.6295	1.3425	0.3505	-0.454	4.5805	5.5425	3.822	-1.666	-0.0535	-3.266	-3.758	-0.951	-1.578	0.7475	1.8275	-2.558	0.019	1.7535	2.174	-0.616	1.034	-1.2105	-0.2215	3.3715	-0.429	2.499	2.987	-1.2275	1.2535	6.0145	1.674	1.0145	2.894	3.004	5.0045	-0.632	0.5615	0.7505	-0.4775	-1.715	0.086	1.141	0.6855	0.395	-1.0065
Y	BC	TCGA-BH-A0BV-01	Invasive Ductal Breast Carcinoma	-4.0895	2.4375	2.157	0.842	-0.7015	4.6625	6.662	4.6415	-0.579	0.277	-3.093	-2.4135	-0.9905	-1.845	0.3295	2.808	-1.7955	-0.3095	1.723	2.24	-0.4885	1.252	-1.396	0.1235	3.5425	-0.119	2.1405	1.5655	-0.748	2.9345	6.175	3.2705	3.078	3.135	3.502	4.033	0.521	2.214	-0.573	-0.856	-0.3715	0.371	0.169	1.382	0.9115	0.4225
Y	BC	TCGA-BH-A0C0-01	Invasive Ductal Breast Carcinoma	-4.7125	2.391	2.1895	2.1425	-0.0715	5.0455	7.5985	5.9265	0.989	2.982	-1.748	-1.1655	0.168	0.5945	0.8645	3.925	-1.0795	0.6345	-0.442	2.64	0.969	3.399	-1.821	0.4075	6.207	0.702	2.1995	5.418	-0.286	2.4615	6.7295	2.9455	2.311	4.2455	4.613	5.8345	5.63	3.4185	0.1555	0.8865	3.463	0.226	0.6195	5.8545	2.579	2.29
Y	BC	TCGA-BH-A0DH-01	Invasive Ductal Breast Carcinoma	-5.8425	1.226	1.0955	0.831	-0.8035	4.0795	4.8545	3.719	-1.768	1.548	-3.6335	-3.4635	-0.974	-1.4905	0.417	2.15	-2.742	-0.396	-0.303	1.625	-0.209	1.113	-0.801	-0.572	3.1445	-0.3585	2.2905	1.9195	-2.9135	1.965	5.8145	2.184	1.718	2.974	3.1805	5.253	4.684	2.686	-0.179	-0.242	-0.92	0.009	-0.242	1.211	0.7195	-0.262
Y	BC	TCGA-BH-A0DK-01	Invasive Ductal Breast Carcinoma	-2.85	2.586	2.162	1.372	0.4795	4.9895	7.0405	5.6165	0.517	1.1215	-1.2935	-1.2585	-0.126	0.24	0.856	3.55	-1.5835	-0.109	-0.185	2.4595	1.1475	3.061	-0.86	1.032	4.66	1.1135	2.2395	4.318	-1.715	2.19	5.915	3.1145	2.1455	3.4455	4.3345	5.373	-0.377	2.0875	-0.0305	-0.273	1.411	-1.0765	-0.3045	2.9205	2.0365	-0.134
Y	BC	TCGA-BH-A0DQ-01	Invasive Ductal Breast Carcinoma	-4.693	1.57	1.476	0.623	-0.8765	4.242	6.9695	3.1095	-1.9265	0.2965	-2.482	-3.993	-1.4775	-1.8885	-0.0425	1.7995	-3.098	0.528	1.4105	1.2075	-0.9665	0.9515	-0.66	0.474	3.0475	0.209	2.257	2.3195	-1.885	1.8635	5.7525	2.3755	1.7315	2.7105	3.207	4.819	3.902	0.2855	0.537	-0.991	-1.5355	-0.457	0.1215	0.876	1.574	-0.6995
Y	BC	TCGA-BH-A0DS-01	Invasive Ductal Breast Carcinoma	-5.858	1.1125	2.8735	0.9195	0.39	4.4805	7.749	4.6045	-0.3785	0.0905	-2.6565	-2.6465	-1.066	-1.25	0.35	2.636	-2.513	-0.7585	1.0255	2.1065	-0.14	1.901	-2.409	-0.073	4.326	0.16	2.059	3.442	-1.4365	1.5515	6.0385	2.5665	2.1775	2.814	4.253	5.1885	5.019	2.4165	0.351	-1.12	-0.1565	1.118	2.119	1.5735	1.747	1.392
Y	BC	TCGA-BH-A0DZ-01	Invasive Ductal Breast Carcinoma	-4.7915	1.525	0.343	0.7185	0.5445	5.402	6.9685	3.9435	-1.0335	1.339	-3.315	-2.787	0.8155	-1.5595	0.837	2.0755	-2.2395	-1.917	0.552	2.2965	0.05	0.598	-0.9925	0.509	3.169	0.5885	1.5665	3.8815	-0.6735	1.8215	6.415	1.9905	2.1045	3.716	4.001	4.602	5.5065	2.4525	0.3885	0.352	1.5375	-0.3975	-0.265	2.2805	0.5245	-1.2365
Y	BC	TCGA-BH-A0E0-01	Invasive Ductal Breast Carcinoma	-0.8045	-1.135	5.173	1.044	-0.2325	4.277	6.093	4.152	-0.8915	1.1145	-2.5275	-3.2555	-0.407	-1.7565	1.1595	0.6925	-2.742	-0.41	-0.4845	1.868	-0.0125	0.4465	-2.2115	-1.8565	1.854	0.3355	0.833	3.503	-1.0515	-0.2745	5.794	-0.0905	-0.3595	2.435	3.7465	4.7	4.8225	3.122	-0.4655	-2.011	-1.9025	0.096	0.3475	-0.66	1.4475	2.0785
Y	BC	TCGA-BH-A0E1-01	Invasive Ductal Breast Carcinoma	-4.9805	1.873	0.626	0.396	-1.4235	4.3	6.5625	0.9505	-2.7675	-0.055	-4.9785	-5.0405	-3.5375	-4.4715	0.374	-0.169	-2.94	-0.6	0.457	0.481	-1.314	-0.0285	-1.923	-0.31	1.0515	0.439	2.0055	2.223	-2.2405	2.5275	5.0615	3.6835	2.6455	1.8875	3.1415	3.958	0.066	-0.389	-0.1025	-1.4595	-2.543	0.3385	0.7225	0.387	0.9195	0.686
Y	BC	TCGA-BH-A0E2-01	Invasive Ductal Breast Carcinoma	-3.2895	1.1385	0.146	0.846	0.475	4.4635	6.0705	4.085	-1.7285	0.8325	-3.286	-3.1875	-0.8925	-1.489	0.4845	2.508	-2.1885	0.8675	0.833	2.227	-0.684	1.356	-1.6245	-0.013	3.3845	0.734	2.9165	2.8075	-0.6925	1.227	5.476	2.097	1.259	2.38	2.763	4.389	4.741	1.3075	1.24	-0.5705	-0.0715	0.42	-0.2175	1.2135	0.542	-0.7685
Y	BC	TCGA-BH-A0E6-01	Invasive Ductal Breast Carcinoma	-4.288	0.258	1.0225	0.622	0.4935	4.7385	7.4995	4.0275	-1.0105	0.509	-3.272	-3.2585	-1.6105	-1.729	1.3575	2.6245	-2.288	-0.0955	0.5485	2.245	-0.199	1.957	1.515	0.3655	4.106	0.5825	0.4965	4.211	-1.1455	1.42	5.7105	1.8095	0.0945	2.543	2.9005	4.4115	3.815	1.2	1.0785	-0.292	0.002	-0.051	0.0535	1.2935	0.595	0.2245
Y	BC	TCGA-BH-A0E7-01	Invasive Ductal Breast Carcinoma	-5.726	0.869	-0.1645	0.912	-0.8895	4.3955	6.864	0.8915	-3.8505	1.35	-3.8475	-5.0535	-1.6095	-4.144	0.396	-0.8255	-3.6545	-0.172	0.682	0.3565	-0.618	-0.1055	-2.0175	-0.4785	1.6535	-0.802	2.2925	1.1225	-2.9015	0.721	5.449	1.542	0.934	2.732	3.9295	4.9445	3.869	0.82	-0.241	-1.442	-3.039	1.1865	1.3575	0.7205	1.3045	-1.699
Y	BC	TCGA-BH-A0EB-01	Invasive Ductal Breast Carcinoma	-4.171	2.1555	1.34	1.1925	1.044	5.046	6.846	4.804	-0.579	0.7895	-2.77	-2.478	-0.552	-0.5765	0.411	2.65	-1.6795	0.2245	0.574	2.23	1.0065	1.777	0.648	0.332	4.167	0.127	2.551	2.4895	-1.525	2.75	6.5955	3.6005	2.8595	4.1755	4.381	6.443	5.1145	3.216	0.072	0.087	0.172	-0.193	-0.548	1.642	1.1275	-0.584
Y	BC	TCGA-BH-A0EE-01	Invasive Ductal Breast Carcinoma	-3.844	2.4445	2.9985	1.041	0.112	4.891	7.171	4.4175	0.0015	3.004	-3.5165	-3.1105	-0.6575	-0.9395	1.1605	1.7135	-2.8075	-1.974	-0.3235	2.3665	-0.198	0.6045	-3.398	0.649	4.6675	0.685	-1.118	4.749	-0.6225	2.5815	6.033	4.025	2.687	4.438	4.2015	5.7725	-0.8105	0.26	-0.3205	0.8435	4.156	-0.215	0.7575	1.963	1.0875	-0.7275
Y	BC	TCGA-BH-A0GY-01	Invasive Ductal Breast Carcinoma	-5.535	1.0775	1.511	1.2415	2.5445	4.9985	7.523	3.611	-0.9185	1.622	-2.164	-3.305	-0.758	-1.8935	0.73	1.956	-2.344	-0.724	0.425	2.033	-0.3685	0.993	-2.3795	0.418	3.4105	0.114	1.724	4.9695	-0.1395	1.469	6.56	1.964	1.0835	3.7025	3.5975	5.305	5.468	1.435	0.099	0.1185	0.192	-1.0285	0.616	1.1285	2.9125	-0.568
Y	BC	TCGA-BH-A0GZ-01	Invasive Ductal Breast Carcinoma	-4.518	0.842	1.7145	1.411	0.511	3.9525	6.3135	2.9575	-2.742	-0.9305	-4.15	-4.5635	-0.598	-2.856	0.49	1.915	-3.393	-0.174	0.2235	1.328	-0.379	0.4345	-1.189	0.033	3.2615	0.489	2.165	2.1415	-1.4915	0.837	4.924	1.77	0.5565	2.7875	2.8925	4.953	0.848	3.175	0.553	-1.5095	-2.1185	0.334	0.1515	0.954	1.312	-0.753
Y	BC	TCGA-BH-A0H0-01	Invasive Ductal Breast Carcinoma	-3.673	0.483	1.56	0.7745	-1.549	4.7205	6.6	3.3525	1.0895	0.2765	-2.6095	-4.027	-1.361	-2.826	0.29	0.9775	-3.47	-1.2185	0.7635	1.6435	0.0945	0.5105	-3.0765	-1.7885	3.273	0.219	2.451	2.3055	-3.624	0.246	5.2765	0.532	0.731	2.5385	2.602	4.898	4.654	3.5455	-0.4365	-2.319	-0.5775	-0.2395	1.0305	1.961	0.822	-0.8485
Y	BC	TCGA-BH-A0H6-01	Invasive Ductal Breast Carcinoma	-4.137	0.4235	0.3815	0.7935	-1.339	3.9235	6.7075	1.429	-3.1875	0.8215	-3.3905	-4.8715	-1.1805	-2.9445	0.436	0.492	-3.05	-0.5575	0.847	0.9925	-0.8865	0.006	-2.118	0.268	1.954	1.043	1.594	2.039	-1.8055	0.7695	5.743	1.453	0.5975	2.756	3.711	4.8295	4.747	2.7195	0.1185	-1.3525	-2.266	0.0885	1.3805	0.588	1.9075	-1.93
Y	BC	TCGA-BH-A0H7-01	Invasive Ductal Breast Carcinoma	-4.3355	1.4885	1.5815	0.7155	-0.754	3.695	6.48	3.7705	-1.703	0.3335	-2.6225	-3.1745	-1.6725	-2.37	0.6285	1.8305	-1.9315	-1.304	0.801	1.728	-1.066	1.395	-2.2935	0.771	3.6	0.6165	1.3055	3.026	-1.303	2.201	5.596	2.419	2.2425	2.895	3.3	4.4755	-0.4945	0.97	0.321	-0.415	-1.101	0.024	0.0955	0.1055	2.2565	-1.526
Y	BC	TCGA-BH-A0H9-01	Invasive Ductal Breast Carcinoma	-3.765	-0.468	2.014	1.051	0.1445	4.5005	6.5285	3.247	-2.4945	0.0545	-3.719	-4.0355	-1.317	-1.5825	0.2345	1.2985	-2.8665	-0.2255	0.1285	1.354	-0.9085	0.9295	-2.2075	-0.494	2.995	-0.87	2.45	2.6665	-0.848	0.2805	5.456	0.968	0.283	2.634	3.4585	4.743	4.06	0.6355	-0.255	-2.13	-1.9555	0.0915	0.0665	0.381	0.7365	-1.808
Y	BC	TCGA-BH-A0HB-01	Invasive Ductal Breast Carcinoma	-5.505	1.431	3.968	1.88	0.0225	5.778	7.582	5.3595	-0.279	1.92	-1.3645	-2.4105	-1.0465	-0.1605	0.5915	3.559	-1.537	0.0785	0.043	3.129	0.31	1.423	-1.4965	-0.0305	4.6535	0.573	2.159	4.3155	-2.424	1.36	6.374	2.0585	1.1265	3.3085	4.1995	5.6125	-1.0915	-0.3745	1.16	-0.585	0.571	0.6965	-0.0815	1.2465	1.2605	-0.818
Y	BC	TCGA-BH-A0HF-01	Invasive Ductal Breast Carcinoma	-4.29325	1.62525	1.93225	0.94475	-0.29725	4.93675	7.64425	3.83775	-1.66225	0.27525	-2.56175	-3.28825	-1.01425	-1.16925	1.03625	2.42825	-2.02875	0.57325	1.45825	2.25325	0.09125	1.10725	-0.72025	0.27925	3.43525	0.19225	1.85925	3.91225	-1.51825	2.06825	6.26925	2.34975	2.08975	3.60275	4.04175	5.44725	0.32325	1.42625	0.25025	-0.44025	-0.43275	-0.06725	0.85975	1.14925	1.75525	-1.28325
Y	BC	TCGA-BH-A0HI-01	Invasive Ductal Breast Carcinoma	-4.88625	1.38125	0.81475	0.86025	-0.83275	4.39425	6.36225	3.03025	-2.21925	0.41425	-3.97225	-4.28575	-1.53575	-2.86775	0.15275	1.68475	-3.42225	-0.56975	1.76175	1.22075	-0.12875	0.78525	-1.70825	-0.02075	2.58775	0.48225	1.95825	1.45125	-1.12475	1.76875	6.10875	3.05775	2.05425	2.95725	3.85875	5.25725	4.54125	2.00125	-0.11275	-0.57275	-1.52975	0.45425	0.19375	0.61775	1.38025	0.37875
Y	BC	TCGA-BH-A0HK-01	Invasive Ductal Breast Carcinoma	-7.78	0.4385	0.777	0.5895	-1.0715	4.6835	6.9175	3.277	-1.2925	0.2185	-3.5385	-3.9195	-2.207	-2.448	1.1975	1.552	-2.549	-0.3135	0.319	2.26	0.1475	0.5145	-2.6445	-0.8045	1.843	-0.07	2.628	2.7485	-2.7845	0.767	6.1355	1.135	1.114	2.919	3.648	5.5075	4.549	0.5885	0.204	-1.2025	-0.4915	1.129	0.111	0.4905	1.378	1.5605
Y	BC	TCGA-BH-A0HL-01	Invasive Ductal Breast Carcinoma	-0.832	1.082	2.1755	0.7605	-0.853	4.908	7.2515	2.442	-1.431	2.7445	-3.8425	-3.546	-0.6185	-2.669	1.528	0.308	-2.8615	-1.8305	0.3655	1.0285	-0.797	-0.34	-2.1195	1.5395	1.578	0.6575	-1.8395	4.863	1.1315	1.883	5.238	2.8745	1.5535	2.221	3.577	4.409	3.5785	0.74	-0.202	0.199	3.416	1.0495	-0.254	1.064	0.9285	0.183
Y	BC	TCGA-BH-A0HN-01	Invasive Ductal Breast Carcinoma	-0.025	-0.259	0.554	0.844	-2.039	3.3445	6.405	-0.3305	-3.867	1.135	-5.0945	-5.428	-1.8935	-4.933	0.493	0.1525	-3.3915	-1.8835	0.5685	-0.342	-1.7645	-0.0125	-1.8955	0.3625	0.6895	-0.6115	-0.315	3.3055	-0.7555	0.52	4.299	0.892	0.616	1.4915	2.283	2.8755	3.4895	-0.354	0.779	-0.66	-1.1555	0.2145	0.2775	0.7045	1.8655	-0.297
Y	BC	TCGA-BH-A0HO-01	Invasive Ductal Breast Carcinoma	-4.992	2.236	0.45	0.8525	-0.361	5.645	7.5545	3.44	-1.755	0.7115	-1.5055	-3.8095	-1.3985	-3.181	0.3015	1.4895	-2.9405	-1.328	0.121	1.9235	0.413	0.8895	-0.714	0.024	3.924	0.241	1.516	2.7345	-1.462	1.745	6.0395	3.1195	2.292	2.8385	4.129	5.559	4.9795	0.9465	-0.526	-0.7325	-0.759	-0.2345	-0.2845	1.1535	0.7895	-0.122
Y	BC	TCGA-BH-A0HQ-01	Invasive Ductal Breast Carcinoma	-5.7375	1.2745	1.4425	-0.352	4.0625	4.6265	7.7275	2.97	-2.539	1.093	-3.2105	-3.9995	-0.6635	-3.174	0.5115	0.717	-3.224	-1.2115	0.7165	1.357	-0.5805	0.091	-2.2485	0.674	4.4825	0.1215	1.7495	2.9745	-0.6275	0.9055	6.173	1.656	0.634	2.9945	4.6665	4.9935	-0.2515	5.4745	0.7765	-0.3575	-1.7385	1.0825	4.9435	1.9155	2.2545	0.9045
Y	BC	TCGA-BH-A0HU-01	Invasive Ductal Breast Carcinoma	-5.755	0.1975	1.7725	1.5105	1.4625	4.6185	7.4965	4.0025	-1.6805	1.2055	-3.635	-3.327	-2.907	-2.7085	0.6565	2.569	-3.0495	-1.1615	0.2905	2.7835	-0.6005	0.8205	-2.501	-0.3495	5.28	2.236	1.4425	3.8585	-1.67	1.103	6.2065	2.7145	1.1035	3.6505	4.18	5.553	5.202	3.021	0.706	0.0545	-0.8165	-0.661	1.0375	2.449	0.542	0.925
Y	BC	TCGA-BH-A0HW-01	Invasive Ductal Breast Carcinoma	-4.4375	-0.4415	0.14	1.077	-1.692	4.139	7.705	0.437	-3.569	0.253	-4.931	-5.2785	-1.9995	-3.9785	0.4475	0.813	-3.869	1.37	-0.039	0.058	-0.9185	0.256	-3.3715	-1.6335	0.2565	0.6985	2.333	1.3005	-1.563	0.2825	4.1205	1.402	-0.2285	0.706	1.63	3.072	2.7985	3.5255	0.255	-3.357	-3.237	-0.1565	1.1275	0.4015	0.2875	-1.543
Y	BC	TCGA-BH-A0HX-01	Invasive Ductal Breast Carcinoma	-5.3175	0.839	0.401	0.8185	-1.327	4.431	7.0435	3.614	-1.538	0.099	-2.9305	-3.519	-1.252	-1.7145	0.6015	1.8775	-3.264	0.0785	0.274	1.54	-0.7775	0.8875	-1.198	-0.216	2.699	-0.3075	2.15	2.8565	-1.973	1.429	5.46	2.155	1.4515	2.7025	3.763	4.883	4.534	1.785	-1.0135	-1.3805	-0.706	-0.42	0.9615	0.3845	1.2155	-0.281
Y	BC	TCGA-BH-A0RX-01	Invasive Ductal Breast Carcinoma	-3.33	1.994	3.7775	2.197	1.386	5.7215	7.841	5.935	0.6725	2.2245	-1.2025	-1.178	-0.231	0.9155	1.0335	3.858	-1.123	-0.355	0.3375	3.07	0.714	2.9705	0.088	0.522	5.2475	0.586	0.3085	6.2025	-0.3155	2.4205	6.756	3.8045	2.2305	3.9835	3.961	6.124	5.0805	0.383	0.4655	1.078	4.1185	0.16	-0.257	4.0285	1.1335	-0.5735
Y	BC	TCGA-BH-A0W3-01	Invasive Ductal Breast Carcinoma	-4.3645	1.421	0.442	0.902	-0.4505	4.616	5.8	2.735	-2.906	-0.3055	-4.105	-4.2095	-2.9755	-3.127	0.1095	0.12	-3.6855	-0.597	-0.1915	1.1385	0.57	-0.2	-1.132	-1.4435	2.5025	0.381	1.7735	1.5875	-3.045	0.999	6.0415	0.56	0.7625	3.6255	3.89	5.294	5.2945	2.439	-0.554	-0.9255	-2.356	0.3395	-0.1835	0.6795	1.5575	-0.93
Y	BC	TCGA-BH-A0W4-01	Invasive Ductal Breast Carcinoma	-4.5995	0.3285	0.6665	0.171	0.1515	4.0405	6.5065	2.25	-2.617	0.247	-3.9755	-4.2725	-1.0695	-3.1255	0.0785	1.0355	-3.358	-0.951	0.343	1.0775	-0.96	0.7865	-2.3485	0.835	0.6995	0.004	2.4895	2.8495	-2.3115	0.93	5.653	1.613	1.1755	2.777	2.2505	4.584	0.0965	1.029	0.0305	-0.7465	-1.2525	-0.095	0.196	0.365	0.8865	-0.283
Y	BC	TCGA-BH-A0W5-01	Invasive Ductal Breast Carcinoma	-2.0525	2.3255	2.704	0.7955	2.4735	4.378	6.095	6.2395	1.0945	1.4925	-0.3675	-0.413	0.0355	0.637	0.5105	2.8765	-2.126	0.2825	1.056	2.649	0.392	2.435	-1.5335	1.483	4.8655	0.545	1.686	3.2565	-1.949	2.049	6.9055	3.007	1.81	3.826	3.8825	5.866	5.353	3.313	0.388	-0.2755	1.1395	0.168	-0.367	3.0255	1.2115	1.19
Y	BC	TCGA-BH-A0W7-01	Invasive Ductal Breast Carcinoma	-2.908	2.5185	2.0495	0.9895	1.887	4.673	6.799	5.5185	0.733	1.119	-1.068	-0.976	-0.5845	0.4765	0.276	3.4445	-2.196	-0.844	-0.504	2.204	0.094	2.496	-1.605	1.772	5.2285	0.5715	1.5235	4.4695	-1.352	2.0505	5.643	3.6105	1.7295	3.8505	4.6	5.7465	0.5055	3.297	0.4675	-0.0285	1.3455	0.466	-0.0055	2.815	1.647	0.3945
Y	BC	TCGA-BH-A0WA-01	Invasive Ductal Breast Carcinoma	-4.583	1.2625	1.565	0.8665	-0.367	4.635	6.6615	4.007	-1.348	1.5455	-3.517	-2.9625	-1.4055	-1.6855	0.413	2.0845	-2.757	1.3225	2.0595	1.6115	-0.7975	1.129	-1.3125	1.133	4.222	0.0615	-2.9715	4.5305	-0.834	2.156	6.118	3.0625	1.9805	3.4725	4.474	5.458	0.584	4.2815	-0.0665	0.2695	2.616	-0.2915	0.511	3.914	1.502	-0.2745
Y	BC	TCGA-C8-A12K-01	Invasive Ductal Breast Carcinoma	-4.478	3.0885	2.112	2.2255	1.3195	5.1375	7.1535	5.6635	1.2825	3.3245	-1.867	-0.9515	-0.052	0.805	0.378	3.872	-0.0805	0.7005	-0.835	2.2085	0.648	3.0485	-1.898	3.2165	5.6765	0.375	-1.2165	5.0225	-1.3605	2.661	5.6	3.376	1.258	3.777	4.5105	6.4355	5.5385	3.8615	1.393	1.937	3.9275	1.481	0.5005	5.3025	2.0225	0.7005
Y	BC	TCGA-C8-A12L-01	Invasive Ductal Breast Carcinoma	-4.17	1.6125	2.052	0.7245	-0.834	4.675	7.3825	3.7865	-1.4445	2.851	-3.7325	-3.0775	-1.828	-1.466	-0.135	1.6005	-3.5735	-0.364	-1.463	0.921	-0.9245	1.887	-4.013	1.8595	4.179	-0.116	-0.458	4.5605	-0.4275	0.703	5.0225	2.0695	-0.2595	2.862	3.7815	5.0345	4.4525	1.7625	0.374	0.447	1.182	0.307	-0.088	2.9255	0.689	-0.0115
Y	BC	TCGA-C8-A12M-01	Invasive Ductal Breast Carcinoma	-4.1345	1.2395	1.139	1.2445	0.7445	4.2765	7.049	3.9465	-1.231	0.234	-2.6535	-2.812	-1.171	-1.161	0.2895	2.9255	-2.614	-0.27	-0.6915	2.1045	-0.3925	1.631	-3.316	-0.5385	4.6165	0.432	3.341	3.7715	-1.9485	1.513	5.0165	2.1635	1.637	2.663	2.0445	4.7805	0.1815	1.458	-1.6135	-1.7785	0.02	0.191	-0.539	1.8695	0.9105	-0.419
Y	BC	TCGA-C8-A12N-01	Invasive Ductal Breast Carcinoma	-5.6245	1.495	0.096	0.6145	0.916	4.492	6.3935	2.6935	-2.848	0.2365	-4.116	-2.8035	-0.3185	-3.067	0.4	1.266	-3.1115	-0.659	-0.5535	0.7595	-0.123	0.44	-1.797	0.9605	3.093	2.183	2.743	2.4655	-2.7245	1.92	5.1685	2.429	1.8555	3.87	4.039	5.4455	5.042	3.9675	-0.5335	-0.5295	-0.4035	-0.197	-0.144	0.897	1.077	-0.4575
Y	BC	TCGA-C8-A12O-01	Invasive Ductal Breast Carcinoma	-4.2255	2.0175	1.9385	0.5045	-0.9145	4.7335	6.1405	4.1095	-0.79	0.634	-1.7885	-2.7685	-0.834	-2.2335	0.6425	2.4985	-2.154	-0.3265	-0.551	2.1995	-0.907	1.3885	-2.288	1.2455	4.288	0.528	0	3.751	0.181	1.374	4.059	2.4945	0.8165	3.119	3.9435	5.089	0.3475	1.307	-0.5095	-0.298	0.3805	0.3325	0.2015	1.899	1.464	0.0985
Y	BC	TCGA-C8-A12P-01	Invasive Ductal Breast Carcinoma	-5.3645	1.592	1.7315	1.3415	-1.6345	3.871	5.458	3.81	-1.4665	1.6445	-3.492	-2.987	-1.0965	-2.687	0.466	1.7795	-2.949	-0.839	-1.4285	1.829	-0.9875	1.426	-2.5485	0.7235	4.4085	-0.1285	-2.932	4.4225	1.631	1.2955	4.4755	1.57	0.8005	2.615	4.1325	4.537	0.095	2.0885	-0.0025	-0.5995	1.28	0.288	0.1305	2.769	1.6735	1.964
Y	BC	TCGA-C8-A12Q-01	Invasive Ductal Breast Carcinoma	-1.5	1.91	3.3955	1.0225	-0.7075	4.075	6.7325	3.7725	-1.4145	0.9435	-2.791	-2.9895	-1.1545	-1.2315	0.2555	1.73	-2.789	1.0705	-0.7935	1.378	-0.2645	1.5055	-1.1235	0.3995	4.688	0.7665	0.4925	3.6	-0.066	2.191	4.957	2.3715	1.8695	2.742	3.9845	4.9255	4.466	2.0255	0.163	-0.802	-0.2895	0.577	0.4595	1.71	1.842	0.12
Y	BC	TCGA-C8-A12T-01	Invasive Ductal Breast Carcinoma	-5.8715	1.211	0.182	0.9555	-0.9215	4.3405	6.881	3.21	-2.545	1.3235	-2.598	-3.3375	-1.366	-2.397	-0.081	1.996	-2.921	-1.2535	0.775	0.559	-0.861	0.9915	-1.943	0.483	4.658	0.673	1.9855	3.6745	-0.8445	1.4795	4.6005	1.7505	1.6845	1.9365	3.8265	4.576	4.577	2.599	0.6295	-0.6975	0.765	-0.026	1.088	2.477	1.616	-0.812
Y	BC	TCGA-C8-A12U-01	Invasive Ductal Breast Carcinoma	-4.6035	2.6025	1.604	1.0665	1.552	4.1325	6.268	4.2685	-0.054	0.934	-3.212	-2	-0.0885	-0.454	0.3285	3.448	-1.911	0.0125	-0.6845	2.06	-0.21	1.883	-3.8705	-0.3445	5.1525	0.4095	2.056	4.876	-1.905	3.319	4.9595	2.8045	2.2	3.236	4.178	5.0455	0.2225	0.7295	0.244	-1.131	1.896	0.0405	0.2375	4.5635	0.578	-0.322
Y	BC	TCGA-C8-A12V-01	Invasive Ductal Breast Carcinoma	-4.1215	3.5635	3.2615	3.092	2.768	5.587	7.6045	6.6345	1.8895	3.939	-0.5925	0.2795	0.5445	1.9925	0.7805	4.567	0.7185	0.348	-0.7065	2.6195	1.678	4.474	-1.9035	2.696	5.9835	0.6755	-1.0755	5.4905	-0.821	3.1975	6.473	3.773	1.833	4.136	4.7265	6.797	0.3835	4.217	0.5605	1.231	4.297	0.3035	0.699	6.2465	1.8595	2.746
Y	BC	TCGA-C8-A12W-01	Invasive Ductal Breast Carcinoma	-4.5515	1.7515	1.688	0.85	-1.006	5.2735	8.095	3.5075	-1.563	0.4455	-1.5985	-2.9545	-1.659	-1.7985	1.072	1.874	-2.753	0.3605	-0.8405	2.268	-0.5285	1.196	-0.8395	0.4725	4.1805	-0.608	2.1045	4.1575	-0.486	1.1405	5.5695	1.959	0.6735	3.803	4.465	5.655	5.546	2.127	-0.3355	-0.69	-0.851	0.838	-0.488	1.0775	1.3475	-0.724
Y	BC	TCGA-C8-A12Y-01	Invasive Ductal Breast Carcinoma	-4.616	2.037	-0.076	1.3415	-0.1975	4.0455	7.0965	3.468	-1.8815	0.98	-4.0495	-3.8765	-2.474	-2.941	0.3035	1.319	-2.9845	-2.5665	-0.4335	1.825	-0.776	0.4105	-1.798	-0.106	3.9365	-0.0755	1.363	3.755	-2.3635	1.4585	4.574	3.065	1.135	2.412	2.745	4.341	0.333	1.3105	-0.151	-0.6185	0.1775	0.282	0.1595	1.168	1.0025	-1.106
Y	BC	TCGA-C8-A12Z-01	Invasive Ductal Breast Carcinoma	-4.3945	0.203	2.722	0.8365	-2.1855	4.831	7.116	1.831	-3.185	0.023	-3.468	-4.0915	-1.138	-4.0545	0.8365	0.411	-3.0205	-1.9225	-1.1195	1.345	-1.396	0.005	-2.6615	0.092	2.633	0.8935	0.867	3.221	-0.491	0.63	4.126	1.109	0.5065	2.998	2.5755	5.0155	4.09	1.023	-0.5885	-0.159	-1.1015	0.9015	-1.5215	1.096	0.7625	0.75
Y	BC	TCGA-C8-A130-01	Invasive Ductal Breast Carcinoma	-2.3365	0.801	0.72	1.088	-1.119	3.699	6.788	4.391	-0.441	0.207	-3.6785	-2.728	-1.2645	-1.64	0.492	3.298	-2.0515	-1.6375	-1.271	2.339	-0.2805	2.731	-2.4635	-0.1825	4.2665	-0.5795	0.811	3.354	-0.8095	1.1575	4.836	1.563	-0.04	3.05	2.578	3.99	3.5055	1.8255	1.897	-1.0095	-0.6155	0.1005	-0.409	1.078	1.1075	0.819
Y	BC	TCGA-C8-A131-01	Invasive Ductal Breast Carcinoma	-3.934	0.4875	2.8095	1.1665	-0.499	4.2465	6.478	3.88	-1.4305	1.155	-3.402	-2.575	-1.632	-0.6295	0.5735	1.935	-1.946	-0.426	0.5875	1.5325	-0.751	1.403	-0.843	0.636	4.22	-0.0385	-0.3035	4.291	0.055	0.936	4.2835	0.993	0.372	2.7345	3.204	4.4215	4.0965	0.8655	1.8655	0.7725	-0.7045	0.86	0.2565	1.4185	0.954	0.6715
Y	BC	TCGA-C8-A132-01	Invasive Ductal Breast Carcinoma	-4.576	2.4465	3.0165	1.6475	1.1785	4.203	6.3905	5.1505	0.708	1.3995	-1.774	-1.5545	-0.186	-0.061	-0.032	3.5945	-1.8305	-0.661	0.7005	1.742	0.5205	3.473	-1.4845	1.156	5.1815	0.131	1.385	4.227	-1.0855	2.27	5.2205	2.9925	2.1195	2.7355	4.304	5.166	4.6665	4.349	0.3435	-0.04	1.579	0.4395	0.3775	3.6385	1.6695	0.5995
Y	BC	TCGA-C8-A133-01	Invasive Ductal Breast Carcinoma	-3.2005	3.251	-0.138	0.173	-1.049	4.8395	7.3575	0.2405	-3.868	0.4005	-2.049	-4.8835	-1.3635	-3.5915	0.7625	-0.869	-3.051	0.4845	-0.3935	0.5665	-0.4105	-0.711	-1.9755	-0.1835	0.9005	0.4805	3.5225	1.9435	-0.6695	3.475	5.2565	4.1025	3.756	1.941	3.401	4.7975	4.0715	0.007	-0.977	-2.54	-1.986	0.38	0.546	-0.232	1.032	-0.683
Y	BC	TCGA-C8-A134-01	Invasive Ductal Breast Carcinoma	-4.4675	2.071	1.5225	1.6425	0.6965	4.509	6.823	4.344	-0.2775	2.2355	-2.411	-2.467	-0.897	-1.0125	0.4015	2.396	-0.846	2.277	0.286	1.9645	0.367	2.1685	-1.7075	-0.3865	4.7655	0.383	-0.876	4.546	-0.9115	2.597	5.4265	3.498	2.013	2.89	4.1225	5.2835	4.9575	3.6315	0.671	0.861	2.661	-0.112	-0.017	3.44	1.139	0.834
Y	BC	TCGA-C8-A135-01	Invasive Ductal Breast Carcinoma	-4.4055	0.4605	2.0445	1.1895	-0.9335	4.3475	6.636	4.9145	-0.319	0.674	-2.8925	-2.4025	-1.3085	-0.5665	0.256	3.739	-2.1655	-0.034	-0.571	2.317	-0.1605	2.908	-1.706	0.6505	4.4525	0.1445	-0.075	3.163	-1.1185	0.307	5.503	1.208	0.2615	3.3915	3.9755	5.9745	0.199	2.5055	-0.2705	-1.199	-0.5795	-1.1	1.113	1.0555	1.102	0.0375
Y	BC	TCGA-C8-A137-01	Invasive Ductal Breast Carcinoma	-5.0685	-0.012	0.771	0.425	-2.786	3.5045	5.024	1.352	-3.4825	0.1595	-4.5515	-4.687	-2.884	-4.1245	0.208	0.195	-3.8715	-1.0465	-1.6385	0.138	-0.9495	0.059	-1.1525	0.0635	2.294	0.2645	1.607	1.022	-0.829	0.1615	3.8875	0.0995	0.18	2.2125	2.4025	3.8705	2.943	1.197	-0.4965	-1.4965	-1.77	-0.088	0.7745	1.086	0.7115	0.5305
Y	BC	TCGA-C8-A138-01	Invasive Ductal Breast Carcinoma	-4.202	2.1745	3.782	1.375	-0.5205	4.662	6.798	5.4175	-0.158	1.1335	-2.513	-1.588	-0.005	0.016	0.7615	4.361	-1.067	-0.47	-0.039	2.5785	0.342	2.6915	-2.198	-0.0585	5.3775	0.6545	2.1325	4.794	-1.1605	2.423	5.6575	2.9095	2.426	3.6615	4.3585	5.5425	0.556	2.052	0.5545	-0.188	1.722	-0.223	-0.348	3.8465	0.99	1.3125
Y	BC	TCGA-C8-A1HF-01	Invasive Ductal Breast Carcinoma	-3.3695	1.991	2.3185	1.593	0.101	4.6595	7.056	5.394	0.2615	1.6545	-1.851	-1.0285	-0.9525	-0.595	0.6455	3.7435	-1.337	-0.888	-0.446	2.723	-0.414	2.661	-1.75	0.403	5.645	0.25	0.968	5.229	-0.0385	1.906	5.635	2.64	1.129	3.492	4.397	5.835	5.0205	1.8245	0.5755	-0.248	1.9125	0.322	-0.104	4.4625	1.658	0.445
Y	BC	TCGA-C8-A1HG-01	Invasive Ductal Breast Carcinoma	-4.208	2.943	2.3415	1.424	0.537	4.296	6.4235	5.168	0.1205	1.8005	-1.683	-1.251	-1.136	-0.258	1.208	3.652	-1.2505	-0.303	-1.485	2.438	-0.0985	2.614	-2.892	0.6145	5.354	0.4275	0.915	4.9185	-2.186	2.584	4.7405	3.517	1.7065	3.3235	4.849	5.042	5.0745	2.3655	0.722	-0.703	1.9025	0.4105	-0.542	5.0075	1.788	0.126
Y	BC	TCGA-C8-A1HI-01	Invasive Ductal Breast Carcinoma	-3.7005	1.1535	0.6535	1.251	-0.98	3.5995	6.874	3.0345	-2.4115	0.1045	-4.121	-3.9875	-1.2365	-4.057	0.2395	1.587	-3.2565	-0.963	1.152	0.977	-0.9345	0.867	-2.5085	0.725	3.842	-0.005	1.7405	3.0725	-1.4185	0.9825	4.9995	1.095	1.143	2.103	4.4515	4.9905	4.97	2.3045	-0.215	-1.5275	-1.4595	-0.0485	0.086	1.3985	1.0925	0.924
Y	BC	TCGA-C8-A1HM-01	Invasive Ductal Breast Carcinoma	-3.6005	3.243	2.654	3.0725	0.0435	4.786	7.038	5.847	1.2495	3.8365	-1.617	-0.2695	-0.0165	0.796	0.723	4.5065	-0.115	-0.709	-1.3105	2.664	0.5425	3.4875	-3.0125	2.297	5.929	0.8625	1.4655	5.5425	-1.4135	3.193	5.6035	3.704	2.5635	3.9325	4.996	6.051	4.985	3.334	0.362	0.425	3.2865	0.7515	0.3975	6.676	2.234	2.013
Y	BC	TCGA-C8-A1HN-01	Invasive Ductal Breast Carcinoma	-4.4565	0.8555	1.5465	0.779	-1.246	4.508	6.6705	2.9725	-2.2445	0.0375	-2.508	-3.5175	-1.3515	-3.2275	0.513	1.342	-2.8325	1.9845	0.339	1.2655	-0.6885	0.357	-1.4935	-0.852	3.3685	0.0325	2.075	2.707	-1.0475	0.548	5.021	1.449	0.2105	2.963	4.2515	4.841	-0.0195	0.9625	0.2745	-1.6905	-1.5045	-0.659	-0.184	1.671	0.8455	-0.152
Y	BC	TCGA-D8-A13Y-01	Invasive Ductal Breast Carcinoma	0.618	1.4685	-0.754	-0.083	-3.4125	4.38	6.8485	-0.862	-4.346	-0.0255	-3.074	-4.6665	-1.4145	-4.639	0.3395	0.215	0.626	-1.0415	-1.607	-1.3485	-0.761	-0.709	1	0.114	0.526	0.1435	-0.814	1.0435	-1.618	0.418	4.3365	1.4665	-0.34	2.788	2.625	4.6525	0.149	2.5565	0.0005	-2.7315	-3.656	-0.3915	-1.2345	-0.948	-0.005	0.3515
Y	BC	TCGA-D8-A13Z-01	Invasive Ductal Breast Carcinoma	-3.092	2.4295	2.8605	1.9005	0.3115	4.876	7.498	4.367	-0.7105	1.582	-2.7235	-2.279	-1.8405	-1.9765	0.296	2.2255	-2.517	-1.476	-0.201	1.994	-0.676	1.676	0.349	0.293	4.72	0.4565	-3.3085	4.905	1.4445	2.4125	4.8005	2.825	1.849	3.1405	4.296	5.2555	4.541	2.168	0.2045	0.3025	1.203	0.1025	-0.214	2.4665	1.9595	-0.4485
Y	BC	TCGA-D8-A140-01	Invasive Ductal Breast Carcinoma	-4.609	2.5345	1.485	1.7375	-0.187	3.931	6.3	4.5425	-0.435	1.08	-2.192	-1.924	-0.355	-0.576	0.5645	2.9485	-2.101	-0.685	-0.634	1.567	0.443	2.5505	-2.728	0.198	4.221	0.7215	1.9325	4.0755	-2.427	1.7955	3.908	2.2765	1.5115	2.223	3.4825	3.89	3.818	1.33	-0.483	-0.064	0.1385	0.7735	-0.117	3.25	2.144	-0.3025
Y	BC	TCGA-D8-A141-01	Invasive Ductal Breast Carcinoma	-4.7095	2.7915	2.8665	1.52	1.6675	4.6195	6.092	5.7445	1.061	2.0345	-1.357	-1.049	-0.43	0.8315	0.3965	3.9995	-1.2615	0.557	-0.0265	2.395	0.784	3.339	-0.686	1.6435	5.3005	0.6415	1.5285	4.6	-0.416	2.5855	5.95	3.1035	2.673	3.5585	4.464	6.131	0.4535	3.99	0.4675	0.284	2.06	0.3615	-0.2345	4.0775	1.8215	0.908
Y	BC	TCGA-D8-A142-01	Invasive Ductal Breast Carcinoma	-4.238	1.5065	1.078	0.955	-1.0075	4.5445	6.9025	3.667	-1.2675	0.7665	-2.7135	-3.025	-1.632	-2.052	0.825	2.0945	-2.854	0.3465	1.5765	1.1935	-0.413	1.098	-1.684	0.392	4.0635	0.2355	-1.183	3.793	-1.165	1.312	5.492	1.763	1.3305	2.9585	4.065	5.3305	4.932	2.3535	0.269	-0.5185	-0.2465	-0.3615	0.022	1.656	1.0815	0.0395
Y	BC	TCGA-D8-A143-01	Invasive Ductal Breast Carcinoma	-3.3855	1.285	2.2915	-0.3105	0.2395	4.6815	7.1025	4.2735	-1.0145	1.221	-2.6605	-2.5445	-1.7915	-1.234	0.3815	2.117	-2.6215	-0.9985	-0.5075	1.748	-0.833	0.9915	2.074	1.072	4.815	-0.378	-2.099	4.539	0.2015	1.5565	5.156	2.0305	1.56	2.7955	3.5805	5.2275	4.975	3.792	-0.091	0.1005	1.1145	0.3635	-0.073	2.7725	0.741	0.87
Y	BC	TCGA-D8-A145-01	Invasive Ductal Breast Carcinoma	-5.442	1.205	1.8335	0.624	-0.027	5.056	6.9095	3.754	-0.69	-0.1045	-3.2115	-2.569	-0.223	-1.608	1.0355	2.53	-2.6515	0.13	0.443	1.0865	-0.0685	1.783	-1.789	1.1315	4.5365	0.8905	2.3515	3.3525	-2.309	1.306	5.21	1.4425	1.3105	3.291	4.4715	5.9205	0.259	2.135	-0.2375	-0.9065	-1.2335	1.349	1.3775	2.5615	0.678	0.227
Y	BC	TCGA-D8-A146-01	Invasive Ductal Breast Carcinoma	-4.1905	1.5755	2.058	0.9025	1.095	4.5	7.1185	3.523	-1.2415	0.0265	-2.6355	-3.0025	-0.328	-2.175	-0.003	2.306	-2.754	0.3725	0.385	1.3655	-0.6985	1.119	-1.5975	0.843	4.048	0.16	1.9905	3.308	-2.1285	1.8375	5.487	2.074	2.3245	3.2775	4.2335	5.589	0.0585	1.9785	-0.415	-0.7745	-0.544	-0.209	-0.3605	2.232	1.2475	0.2895
Y	BC	TCGA-D8-A147-01	Invasive Ductal Breast Carcinoma	-4.1845	1.7725	2.836	1.5135	-0.1875	4.899	6.8175	4.789	-0.0615	1.121	-2.1395	-2.04	-1.088	-1.8365	0.635	2.7935	-1.6655	-0.2525	-0.1765	2.2195	-0.853	1.2935	-1.6785	1.385	4.4545	0.784	-2.8965	4.1105	-0.709	2.3355	4.2605	2.663	2.386	2.845	4.0915	4.445	0.2415	2.6615	-0.8115	1.261	1.3615	-0.4165	0.3235	2.591	1.13	-0.426
Y	BC	TCGA-E2-A105-01	Invasive Ductal Breast Carcinoma	-3.826	-0.1765	0.313	0.6905	-0.973	3.504	6.258	2.1515	-2.6295	-0.2215	-3.3675	-4.9415	-1.2565	-3.8925	0.1315	1.0575	-3.9685	-0.95	0.406	0.749	-0.5795	0.497	-2.7055	-1.402	1.272	-0.0785	2.3415	2.242	-1.1025	0.7445	4.866	1.0385	0.2315	1.967	1.69	4.0275	3.8625	0.7445	0.6695	-2.3955	-1.5275	0.424	0.049	0.4415	0.9735	-0.4435
Y	BC	TCGA-E2-A106-01	Invasive Ductal Breast Carcinoma	-4.059	1.0865	0.044	0.5005	-1.1365	4.658	4.6155	1.6775	-3.195	-0.241	-4.2485	-5.258	-0.7495	-3.887	0.2935	0.4865	-4.1585	-1.5355	0.6515	0.6465	-0.657	0.1735	-3.166	-1.2815	0.8	0.272	2.2925	1.2885	-0.646	1.653	4.549	2.2285	1.526	1.806	1.993	3.7595	3.2115	0.758	0.7475	-2.315	-2.8325	-0.2885	0.522	0.5765	1.157	-0.234
Y	BC	TCGA-E2-A108-01	Invasive Ductal Breast Carcinoma	-2.813	3.4135	2.1285	2.1715	1.9645	5.3525	7.0265	6.5105	1.5525	2.4935	0.0835	0.0335	0.1195	1.7305	0.3715	4.231	-0.102	1.0035	0.8075	2.7165	0.9765	4.152	-0.4525	1.853	6.0005	0.888	1.0355	4.813	-0.661	2.9705	6.9685	3.6985	2.4055	4.049	4.331	5.7445	-0.1085	2.3255	1.4285	0.7665	2.9655	-0.027	0.181	4.3965	2.78	0.6535
Y	BC	TCGA-E2-A109-01	Invasive Ductal Breast Carcinoma	-4.014	1.6305	0.952	0.619	-0.694	3.8675	6.235	3.894	-1.2685	0.259	-2.8365	-3.003	-0.9475	-1.649	0.2805	1.8725	-3.3655	-0.785	0.5435	1.95	-0.0295	0.8715	-1.9895	-0.3295	2.306	0.4825	1.857	2.7715	-0.9355	1.9235	5.396	2.4515	1.8245	2.262	3.153	4.2585	0.317	0.992	0.266	-1.449	0.3505	0.068	0.1325	0.732	1.0755	-0.5245
Y	BC	TCGA-E2-A10A-01	Invasive Ductal Breast Carcinoma	-4.429	2.932	0.561	0.7615	-0.338	4.6545	6.845	2.208	-2.418	1.0115	-4.1805	-4.197	-1.066	-3.121	-0.026	0.583	-3.8265	-0.4735	-0.413	0.1855	-0.501	0.0895	-1.9225	1.1645	2.987	0.0465	2.9105	2.553	-2.5195	2.3345	4.632	2.6985	1.955	2.5875	3.5825	4.652	3.5625	0.9945	0.326	-1.04	0.9555	0.3245	-0.3775	-0.0235	1.158	-0.1135
Y	BC	TCGA-E2-A10B-01	Invasive Ductal Breast Carcinoma	-3.563	1.9355	1.3675	0.358	-0.4475	4.829	5.8505	4.266	-0.776	0.1925	-2.298	-2.697	-0.493	-1.3135	0.155	2.0325	-2.8425	-0.31	0.849	1.768	-0.1495	0.65	-1.587	0.1715	2.317	-0.215	2.553	2.6035	-2.0165	2.4235	5.883	3.594	2.5705	3.097	2.077	4.898	3.871	1.1545	0.1645	-0.9265	-0.8605	0.0775	0.007	0.657	0.7175	-0.3975
Y	BC	TCGA-E2-A10C-01	Invasive Ductal Breast Carcinoma	-4.34	1.4345	2.889	0.8215	0.5735	4.7015	6.4505	5.3845	0.193	0.3585	-1.842	-1.753	-0.819	0.1705	0.822	3.08	-1.5875	3.393	-0.278	2.4965	0.3095	2.375	-1.717	-1.25	3.159	0.421	1.832	3.2395	-0.022	2.197	6.134	3.02	2.2255	4.0495	3.2355	5.196	4.5955	1.354	0.613	-0.6915	-0.655	0.083	0.153	1.349	1.076	0.579
Y	BC	TCGA-E2-A10E-01	Invasive Ductal Breast Carcinoma	-4.069	1.765	1.0865	0.316	0.277	3.9845	5.8775	4.102	-1.3065	0.608	-2.839	-3.206	-1.0275	-1.8205	0.3445	2.133	-2.8505	-0.5645	1.1655	1.822	-0.566	0.676	-1.9215	-0.3395	2.1825	0.57	2.988	3.3975	-1.67	1.7465	5.7645	2.2665	1.9315	2.899	2.2295	4.791	4.2245	0.907	0.184	-0.4415	0.977	-0.243	-0.0425	0.862	1.372	-0.662
Y	BC	TCGA-E2-A14N-01	Invasive Ductal Breast Carcinoma	-3.7095	1.4925	3.0615	2.363	0.0015	4.6235	7.762	4.5855	-0.232	2.0575	-2.439	-1.9915	-0.3815	-0.7695	0.491	2.504	-2.7795	-0.8495	-0.138	1.761	0.4105	1.7335	-2.019	1.1895	3.7635	-0.631	0.655	5.3	-0.947	1.793	5.3425	2.202	1.2915	2.524	3.547	4.632	0.227	1.33	1.493	0.8515	1.421	0.3025	0.196	1.699	1.476	2.4745
Y	BC	TCGA-E2-A14O-01	Invasive Ductal Breast Carcinoma	-4.732	-0.1745	0.7195	0.7515	-2.0645	3.5205	7.364	2.683	-2.0635	0.7015	-3.3965	-3.476	-1.793	-3.6995	0.939	1.5605	-2.5865	0.1425	1.098	1.667	-1.333	0.779	-3.4505	-0.048	2.6275	0.6465	1.5915	4.0775	-1.4975	-0.008	4.622	0.446	-0.9885	1.853	2.53	3.8555	3.0065	1.5195	0.306	0.064	-0.681	0.258	-0.0125	0.242	0.921	-1.122
Y	BC	TCGA-E2-A14P-01	Invasive Ductal Breast Carcinoma	-3.9735	0.45	3.264	0.836	-0.4385	3.7665	6.5955	3.867	-0.7955	0.7265	-2.8685	-2.592	-0.8425	-1.7615	0.4615	2.001	-2.75	-0.482	0.2705	1.814	-0.3655	1.1235	-1.6365	-1.503	3.4225	0.004	0.846	4.0145	-0.28	1.423	5.272	1.122	2.2745	2.4925	4.061	4.801	0.162	0.1435	0.609	-1.178	-0.1045	-0.144	0.4	1.7475	0.6	-0.3205
Y	BC	TCGA-E2-A14Q-01	Invasive Ductal Breast Carcinoma	-2.5935	0.915	1.045	0.226	-0.2875	3.321	4.824	3.597	-1.2505	0.3135	-2.876	-2.905	-0.1025	-1.368	0.096	2.355	-2.579	-0.7525	0.4555	1.341	-0.6655	0.786	-1.8865	0.297	1.235	0.1225	2.7805	1.2535	-2.847	1.873	5.629	2.4425	1.8645	2.2355	2.0495	4.611	4.3165	0.793	0.4655	-1.2125	0.5355	0.072	0.2615	-0.0135	0.3045	-0.2675
Y	BC	TCGA-E2-A14R-01	Invasive Ductal Breast Carcinoma	-4.033	2.5055	1.9105	1.968	-0.9	4.5345	6.4625	4.553	-0.376	2.7125	-2.723	-1.818	-0.8875	0.3215	1.4495	3.0935	-1.7415	0.1085	0.095	1.576	0.2685	1.9705	-0.976	-0.056	4.3485	0.498	-1.533	4.4585	-1.655	2.258	4.1725	2.8555	0.948	2.865	4.1625	4.706	4.489	2.3665	1.3245	0.026	3.245	-0.464	0.518	3.5185	0.95	1.409
Y	BC	TCGA-E2-A14S-01	Invasive Ductal Breast Carcinoma	-3.11175	0.67775	0.05625	1.08975	0.67375	5.25525	6.56525	3.86625	-1.93725	0.28725	-3.06025	-3.40525	-1.05375	-2.00275	0.24225	1.85325	-3.26075	-0.80775	-0.28925	1.60875	-0.23975	0.88525	-1.06475	-1.09125	3.27025	0.20875	2.63975	1.68875	-2.38175	1.10025	6.07725	1.26025	0.92125	3.40925	3.88175	5.49325	-0.02575	0.38075	0.17425	-1.42775	-1.50675	0.20275	-0.06725	1.06225	1.30525	-0.00725
Y	BC	TCGA-E2-A14T-01	Invasive Ductal Breast Carcinoma	-5.8165	0.782	2.072	1.344	-0.788	4.2445	6.212	2.769	-2.0945	0.1315	-2.5585	-3.4545	-1.687	-2.016	0.2065	1.993	-2.6265	1.3145	-0.3125	0.867	-0.499	0.7685	-2.044	-1.1455	3.4625	0.1755	2.3585	1.543	-1.605	0.63	4.0875	0.9485	1.2085	2.389	3.7115	4.3345	0.201	1.1185	0.1745	-1.205	-2.3005	0.403	0.6675	0.181	1.3535	-0.572
Y	BC	TCGA-E2-A14V-01	Invasive Ductal Breast Carcinoma	-4.205	0.334	1.874	0.443	0.1245	3.852	6.07	2.705	-2.4135	0.194	-3.5725	-3.659	-2.495	-2.5015	0.5735	1.3245	-2.6825	-1.9	-0.25	1.349	-1.158	0.0965	-2.9355	-0.0315	3.3985	0.1155	1.6245	1.865	-1.2435	0.8975	5.233	0.1845	0.269	2.07	3.4385	4.2595	4.3155	0.6125	0.3835	-1.17	-1.204	-1.0895	-0.3465	-0.7005	1.499	1.078
Y	BC	TCGA-E2-A14W-01	Invasive Ductal Breast Carcinoma	-4.6185	-0.574	0.159	0.049	-0.6865	4.1675	6.8525	0.208	-3.977	0.2495	-4.4565	-4.7865	-0.6255	-4.522	0.1635	0.538	-2.624	-1.7375	-0.25	0.236	-1.148	-0.938	-2.78	0.3515	1.167	-0.46	2.1345	1.416	-1.812	0.251	5.1195	1.064	-0.5895	2.263	3.7815	4.2165	3.4325	0.205	0.924	-1.278	-1.9575	0.186	-0.943	0.4765	-0.083	0.07
Y	BC	TCGA-E2-A14X-01	Invasive Ductal Breast Carcinoma	-3.56125	1.89775	2.18875	0.60025	1.31175	4.75225	6.79025	4.63275	-0.01925	0.76675	-1.54875	-1.51825	-0.64025	-0.74025	1.43075	2.62575	-1.85475	0.38675	0.72625	2.31225	-0.07525	2.34825	-2.08425	1.31075	4.78625	0.83325	-2.02075	4.09875	-1.36875	2.50825	5.35175	3.22525	3.00275	2.74125	4.37025	5.25775	0.06125	1.70125	0.53275	0.14725	1.90725	0.25325	0.16575	2.25275	1.49575	0.48725
Y	BC	TCGA-E2-A14Y-01	Invasive Ductal Breast Carcinoma	0.347	1.795	1.136	1.096	-1.0635	4.857	7.219	2.521	-1.5765	1.3705	-4.7075	-3.5895	-3.086	-3.786	1.0115	-0.0955	-2.6245	-0.4905	0.3685	1.6905	-1.3055	1.3625	-1.1155	-0.332	2.904	0.2155	-1.864	5.1555	0.3855	0.8325	4.893	1.7215	1.2315	2.359	2.4045	3.6015	3.2195	-0.156	0.052	-1.1215	1.586	0.592	-0.5425	2.031	0.9295	1.314
Y	BC	TCGA-E2-A14Z-01	Invasive Ductal Breast Carcinoma	-4.144	2.278	3.634	1.5485	0.6735	4.736	6.569	5.4645	0.73	1.538	-1.806	-1.317	-0.0485	-0.073	0.2105	3.3855	-2.0685	0.475	-0.446	2.312	0.3305	2.918	-2.1495	1.391	5.0705	0.281	2.3015	4.646	-2.2065	2.4435	5.539	3.6115	1.9545	3.993	4.333	5.9435	4.971	3.2765	0.0775	-0.291	2.3935	0.171	0.4985	3.114	1.7815	0.5005
Y	BC	TCGA-E2-A150-01	Invasive Ductal Breast Carcinoma	-4.442	2.315	2.6425	1.52	-0.143	4.617	6.8045	4.4665	-0.5165	2.116	-2.426	-2.5645	-0.895	-1.3935	0.478	1.9605	-2.1375	0.743	-0.5135	1.9935	-0.2365	0.824	-0.165	2.1695	4.2685	0.0905	-0.509	4.1195	-0.4725	3.449	5.2685	4.012	3.321	3.3505	4.297	5.7045	0.356	1.801	0.11	1.656	2.13	-0.0975	-0.032	2.444	1.1155	-0.7735
Y	BC	TCGA-E2-A152-01	Invasive Ductal Breast Carcinoma	-4.08	1.616	2.366	0.9865	-2.0305	5.3865	7.0775	2.68	-2.8305	0.4305	-2.405	-3.6435	-0.4855	-2.076	0.237	1.0025	-2.7	0.094	0.026	1.1865	-0.467	0.157	0.081	0.3915	3.607	0.246	1.6595	2.0445	0.1625	1.4895	5.6345	1.8105	2.3685	3.2485	4.4465	5.7945	-0.2215	2.9065	-0.575	-0.6415	-2.0605	-1.22	0.04	0.7755	0.7345	-0.3505
Y	BC	TCGA-E2-A153-01	Invasive Ductal Breast Carcinoma	-4.7415	1.7315	-0.958	0.5555	-0.3425	5.424	7.4775	2.07	-2.66	0.723	-1.2685	-4.207	-0.5315	-3.134	0.379	-0.431	-3.409	-0.351	0.94	0.93	-0.2755	0.1525	-0.3285	0.608	2.358	0.6875	1.882	2.107	-0.418	1.943	6.1655	2.125	2.5355	3.493	4.395	6.144	0.089	1.2095	-0.2005	-0.233	-2.291	-0.268	0.674	1.033	0.585	-1.3495
Y	BC	TCGA-E2-A154-01	Invasive Ductal Breast Carcinoma	-4.086	0.419	-0.2135	-0.054	-1.6375	4.324	6.083	1.03	-3.8475	-0.0915	-3.062	-4.8975	-1.5565	-4.7195	0.181	0.7285	-2.7925	-0.455	0.341	-0.266	-0.5915	0.2195	-2.2475	-0.0665	1.613	-0.119	2.772	1.3135	-1.1265	0.318	5.088	0.659	0.5635	2.5515	3.4545	4.843	4.8705	1.2165	-0.1345	-1.0185	-2.2575	-0.087	0.2	1.8025	0.7275	0.5045
Y	BC	TCGA-E2-A155-01	Invasive Ductal Breast Carcinoma	-3.349	0.137	0.167	0.4445	-1.1015	3.418	5.216	2.123	-2.5805	0.0875	-3.7145	-4.642	-0.657	-3.0405	0.132	1.4065	-4.467	-1.6995	0.255	0.723	-1.5675	0.239	-3.6285	-1.802	1.6115	0.2695	3.3435	1.2205	-1.8845	-0.352	4.9745	0.887	0.2075	1.767	2.8265	3.676	4.003	1.0645	-0.6155	-1.9835	-1.6615	-0.389	0.17	0.612	0.596	-0.2385
Y	BC	TCGA-E2-A156-01	Invasive Ductal Breast Carcinoma	-2.8885	0.045	0.1975	0.0655	-0.1425	4.925	6.422	0.188	-4.449	0.629	-2.68	-6.098	-0.3085	-3.717	-0.085	-1.1145	-4.4315	0.7125	1.492	0.032	0.2045	-0.081	-1.9125	-1.0605	0.113	0.275	2.534	0.8295	-3.3455	0.1685	5.5375	0.337	0.704	2.0345	2.338	4.637	4.3	0.7175	-0.1485	-0.873	-3.2755	1.1095	0.4585	0.104	0.642	-0.4745
Y	BC	TCGA-E2-A158-01	Invasive Ductal Breast Carcinoma	-4.883	0.5145	1.722	0.7055	-1.5365	2.944	6.28	2.761	-1.5345	0.8185	-3.4495	-3.514	-2.3285	-3.708	1.3475	1.445	-2.739	-3.2735	0.55	1.9235	-1.165	0.1495	1.259	-2.526	2.1645	0.49	-2.379	3.687	-1.4115	1.2865	4.7515	2.695	0.9005	1.1995	4.281	4.3485	4.036	0.711	-0.379	-1.7885	0.428	-0.1285	0.1455	1.2795	0.555	-0.057
Y	BC	TCGA-E2-A159-01	Invasive Ductal Breast Carcinoma	-4.6805	2.2215	3.209	2.025	-0.187	4.9695	7.1935	5.274	0.687	2.4675	-2.176	-1.0965	0.0855	-0.203	1.224	3.5345	-1.951	1.2405	-1.3025	2.34	0.318	3.4555	-1.0185	1.068	5.587	0.4045	-0.952	4.959	-0.8115	2.0435	5.4395	2.4905	1.7385	3.7055	4.6435	5.7275	4.6835	2.9425	-0.5275	0.374	3.233	1.0085	-0.366	5.5495	2.1335	0.81
Y	BC	TCGA-E2-A15A-01	Invasive Ductal Breast Carcinoma	-4.6025	2.328	1.1055	0.5825	-0.198	4.059	6.5365	4.6085	-0.188	1.3195	-2.9495	-2.0925	-1.2865	-0.9165	0.396	3.0465	-1.9995	-0.988	-1.064	1.8275	-0.312	2.6425	-2.934	0.591	5.339	0.1165	1.1035	4.374	-0.9855	1.349	5.026	2.606	1.34	2.53	4.2755	5.1595	-1.003	0.8845	0.6975	-0.449	1.6735	0.387	-0.126	3.055	1.7705	-0.968
Y	BC	TCGA-E2-A15C-01	Invasive Ductal Breast Carcinoma	-4.86525	1.27025	1.34075	0.60425	1.06875	4.03275	6.27375	4.18525	-1.22575	1.05375	-2.84525	-2.59675	-2.16225	-1.56475	0.80575	2.46625	-2.37125	-2.24275	-0.05525	2.37925	-0.41175	1.31675	-1.08525	0.21575	4.25975	0.29925	1.16975	3.58675	-0.50675	0.65825	4.99825	2.22625	0.90825	3.04525	4.00125	5.13225	0.27825	2.38925	0.24975	-0.35425	-0.88225	-0.21175	-0.81425	0.66175	0.55875	-0.27575
Y	BC	TCGA-E2-A15D-01	Invasive Ductal Breast Carcinoma	-4.057	0.9675	1.911	1.3105	0.7375	4.22	6.7965	4.0345	-0.694	-0.3795	-3.6095	-3.0015	-1.4385	-2.156	0.5375	2.8	-2.495	-0.52	0.5775	1.9245	0.069	2.0635	-2.279	0.7145	4.6465	0.3485	2.264	3.176	-0.431	1.279	4.69	1.603	1.386	3.0065	4.0505	5.1525	0.1205	2.793	0.119	-0.512	-1.3745	0.8815	1.245	2.6505	0.6065	-0.071
Y	BC	TCGA-E2-A15E-01	Invasive Ductal Breast Carcinoma	-5.062	0.32	1.543	0.0965	-0.767	4.0075	6.4305	1.715	-2.385	-0.272	-4.645	-3.6975	-1.0545	-4.083	0.459	1.243	-2.2135	-1.698	0.2895	-0.0685	-0.8065	0.459	-2.264	1.2815	2.5825	-0.5745	1.2275	2.971	-2.0375	0.477	4.025	0.658	0.094	2.5875	3.356	4.6325	-0.42	2.0195	-0.3755	-0.9515	-1.4245	-0.73	1.0735	0.85	0.814	1.847
Y	BC	TCGA-E2-A15F-01	Invasive Ductal Breast Carcinoma	-3.69	1.8375	3.8105	1.5675	1.8255	4.6085	7.327	4.0895	-1.008	1.3835	-2.67	-2.441	-2.201	-2.818	0.266	1.665	-2.6205	0.2255	0.0145	1.9105	-0.431	1.543	-2.7885	0.9295	4	-0.484	1.483	4.234	-0.7775	0.6585	4.601	1.268	-0.239	2.706	4.278	4.962	4.111	2.298	0.4215	-0.2115	-0.296	-0.6985	-0.086	0.979	1.698	-0.4995
Y	BC	TCGA-E2-A15H-01	Invasive Ductal Breast Carcinoma	-4.2115	0.6825	1.6155	-0.6335	2.584	4.352	6.331	2.533	-2.6485	-0.37	-3.735	-3.6785	-0.869	-2.854	0.272	1.03	-3.4455	-1.3645	0.106	0.7755	-0.958	-0.32	-1.812	-0.4455	1.686	0.0475	2.984	1.8125	-3.1365	1.4925	5.473	1.74	2.0345	3.209	3.511	4.674	0.4835	-0.4895	-0.004	-1.064	-2.201	0.3105	0.0875	0.1675	0.343	-0.5615
Y	BC	TCGA-E2-A15I-01	Invasive Ductal Breast Carcinoma	-2.8325	1.8635	2.8925	1.605	2.5865	3.7725	6.6745	5.042	-0.3585	0.055	-2.1395	-1.5795	-1.0125	-1.2415	0.4325	3.2765	-1.3785	1.2905	0.364	2.169	0.2045	2.699	-2.849	1.045	4.235	0.721	2.285	3.378	-2.4705	2.0125	5.238	2.979	1.7085	3.108	4.3805	5.39	0.6865	1.7455	0.5025	-1.176	1.163	0.5535	0.027	3.018	1.1715	2.065
Y	BC	TCGA-E2-A15J-01	Invasive Ductal Breast Carcinoma	-4.637	0.5595	0.075	0.4885	1.6435	4.306	6.931	0.856	-4.0455	0.3955	-4.376	-4.448	-2.1665	-4.874	0.824	-0.3175	-3.332	-2.991	0.0455	0.845	-0.63	-0.581	-3.3115	-0.4955	0.9525	-0.2795	1.93	2.3085	-2.2825	0.382	4.605	0.8155	0.658	2.169	3.6935	4.406	4.928	1.568	-0.734	0.244	-2.5275	0.298	0.5	-0.337	1.068	-0.2925
Y	BC	TCGA-E2-A15K-01	Invasive Ductal Breast Carcinoma	-4.8	2.337	3.3625	1.842	1.373	4.3945	7.2375	4.991	0.267	1.154	-1.763	-1.0345	-1.1025	-1.582	0.235	3.3155	-1.257	-1.6325	0.624	2.3815	-0.14	3.0885	-3.597	1.0335	5.163	0.3035	1.529	4.614	-2.742	1.462	4.973	2.063	1.057	3.155	5.033	5.4125	4.656	3.4535	0.81	-0.0625	0.122	-0.261	1.2235	3.2615	2.0925	-1.002
Y	BC	TCGA-E2-A15O-01	Invasive Ductal Breast Carcinoma	-4.3025	0.6135	2.399	1.044	-0.2655	3.1775	5.726	3.1565	-1.489	0.6425	-3.407	-2.924	-1.178	-1.939	-0.11	1.8305	-2.717	-0.248	0.526	0.513	-0.343	0.514	-2.7905	-0.786	3.196	0.531	1.7535	2.536	-3.5715	1.1995	3.6495	1.5095	1.011	1.751	3.312	3.6545	3.7595	1.7815	0.077	-1.295	-1.139	0.6145	0.339	2.2415	1.491	-0.3995
Y	BC	TCGA-E2-A15P-01	Invasive Ductal Breast Carcinoma	-6.57	1.9	0.934	1.236	-0.033	3.549	6.1645	3.137	-1.809	0.955	-3.2745	-2.9965	-1.875	-1.7115	0.018	1.4665	-2.519	-1.0375	1.621	0.5875	-0.572	1.267	-1.3625	0.255	3.978	0.5995	1.562	3.4165	-2.1215	1.71	4.06	2.9605	2.121	1.6855	3.743	4.176	4.0235	2.562	0.5925	-0.911	-1.0255	-0.349	0.28	0.8605	0.9615	-0.702
Y	BC	TCGA-E2-A15R-01	Invasive Ductal Breast Carcinoma	-4.851	-0.6025	-0.028	0.243	-2.0365	3.4235	5.7415	0.595	-3.116	-0.1155	-4.6095	-4.6	-1.3905	-4.7265	-0.0845	1.7355	-3.6385	-1.551	-0.681	-0.2605	-0.893	-0.304	-3.0005	-0.674	1.8025	0.0515	2.3575	1.4345	-0.685	-0.7545	4.503	0.1145	-0.195	1.976	3.299	4.421	4.226	2.9585	-0.742	-2.344	-2.915	-0.132	-0.433	-0.0515	0.704	-0.615
Y	BC	TCGA-E2-A15S-01	Invasive Ductal Breast Carcinoma	-5.4395	-0.04	0.308	0.4425	-2.9315	3.658	6.238	2.0005	-2.415	-0.058	-4.437	-3.889	-1.4125	-3.336	-0.1335	1.1965	-3.338	-0.396	-1.7395	-0.0985	-0.6305	0.1455	-1.391	-1.054	2.859	0.0115	2.047	2.8745	-1.206	-0.1035	3.352	1.1905	-0.4635	1.7095	2.3255	3.5005	2.742	1.5475	-0.533	-2.6805	-0.8045	0.1365	-0.434	0.425	0.9565	-0.7295
Y	BC	TCGA-E2-A15T-01	Invasive Ductal Breast Carcinoma	-4.35925	0.29075	-0.17075	0.39075	-1.19575	4.32025	6.45175	1.65125	-2.66925	0.00625	-3.65975	-4.48225	-1.60475	-3.82275	-0.35775	1.50175	-4.00525	-0.16775	0.01475	-0.43875	-1.03475	0.47375	-4.23725	-0.48475	1.68375	0.38075	2.92225	2.18575	-0.76625	0.46525	4.49975	0.29075	1.26225	1.73625	3.56725	4.24825	0.06725	1.63325	-0.09525	-1.27925	-1.81725	-0.16025	-0.00325	0.37325	0.45575	-0.33875
Y	BC	TCGA-E2-A1AZ-01	Invasive Ductal Breast Carcinoma	-5.9755	2.104	2.864	2.2765	0.205	4.2275	7.111	5.199	0.4125	2.6225	-1.654	-1.3755	0.6795	-1.154	0.6515	3.1695	-1.503	-1.265	-0.559	2.243	0.608	2.4735	-1.218	3.0525	5.3725	1.34	-1.0365	4.8795	-0.931	2.463	5.077	2.777	1.925	3.1	4.15	5.1875	5.361	2.895	0.271	0.3585	1.292	-0.4475	-0.443	4.483	2.5145	0.2465
Y	BC	TCGA-E2-A1B0-01	Invasive Ductal Breast Carcinoma	-4.211	1.6725	1.9925	1.2835	-0.2725	5.3275	7.5975	4.334	-0.5455	1.687	-2.9135	-2.592	-1.304	-1.72	0.227	3.095	-1.785	-0.937	1.0515	2.109	-0.325	2.0785	-2.86	0.8095	4.3445	1.175	-2.5315	4.654	-0.172	1.3125	5.1815	2.505	1.322	3.2345	4.0475	5.5965	4.948	1.959	0.1155	0.217	1.2205	1.835	0.601	2.3095	0.96	2.236
Y	BC	TCGA-E2-A1B1-01	Invasive Ductal Breast Carcinoma	-6.7095	2.8805	3.312	1.4515	0.019	4.625	7.2285	5.0545	-0.4025	1.9205	-1.193	-0.9225	-0.2855	-0.533	0.0645	2.583	-2.209	-0.127	2.1	2.158	0.24	1.8175	-1.935	1.1425	5.067	0.2235	1.3955	4.1695	-0.8745	3.3965	5.7855	3.8245	3.905	3.015	3.765	5.6355	5.174	4.702	0.509	-0.119	0.904	-1.096	0.119	3.4015	2.0505	1.005
Y	BC	TCGA-E2-A1B4-01	Invasive Ductal Breast Carcinoma	-3.9155	0.674	1.18	0.459	-0.053	3.7415	3.617	2.8025	-3.016	0.988	-4.9495	-4.2625	-1.8735	-3.53	0.3775	0.5205	-2.8955	-0.53	0.3965	1.068	-0.231	0.431	-3.3625	-0.1815	2.4135	0.0515	2.719	1.4975	-4.311	1.126	4.9775	2.057	0.0675	2.365	3.355	4.54	3.954	2.0945	0.39	-1.03	-2.0085	-0.02	1.4595	1.277	0.967	-0.3445
Y	BC	TCGA-E2-A1B6-01	Invasive Ductal Breast Carcinoma	-5.25	2.77	3.7865	1.5585	2.914	4.556	7.097	6.1735	2.298	1.7775	0.2375	0.6735	0.476	1.471	0.778	4.485	-0.173	-0.367	-1.036	3.0645	1.442	4.058	-2.553	0.8055	5.5265	-0.35	0.1125	4.6405	-1.777	2.7415	5.2085	3.41	1.954	3.859	5.271	5.767	5.8775	3.1805	-0.1455	0.3285	2.344	0.821	0.66	3.448	1.7185	0.0135
Y	BC	TCGA-E2-A1BC-01	Invasive Ductal Breast Carcinoma	-4.66425	0.88925	0.64425	-0.03725	-0.60475	3.56225	7.04275	2.18575	-2.49975	-0.19875	-4.11675	-4.00425	-1.55425	-2.44875	0.14225	0.86975	-3.24975	1.04125	1.17125	0.88775	-1.05575	0.50525	-1.54225	0.08925	2.91325	0.00375	1.68425	2.22425	-1.85075	1.38025	4.80375	1.61125	1.85025	2.76175	3.87225	4.52475	4.03325	0.99725	0.43825	-1.29525	-2.18325	-0.66225	0.83825	0.50675	0.52975	-0.12675
Y	BC	TCGA-E2-A1BD-01	Invasive Ductal Breast Carcinoma	-3.0725	1.3835	0.8605	0.785	2.1785	3.2965	4.7965	2.85	-2.906	0.0375	-4.715	-4.0885	0.1085	-3.0325	0.031	1.191	-3.19	-1.645	2.2095	0.125	-0.7595	-0.5765	-2.7105	0.068	1.93	0.235	1.591	0.8375	-2.6315	1.5525	6.3405	0.9405	2.306	2.785	1.2045	5.095	5.1835	0.741	0.7875	-1.2215	-1.668	-0.0575	-0.0155	0.635	1.5145	0.3675
Y	BC	TCGA-A1-A0SE-01	Invasive Ductal and Lobular Carcinoma	-5.418	0.239	1.5015	0.535	-0.3075	4.063	5.729	3.683	-1.3765	0.118	-3.6165	-3.1895	-1.289	-1.6505	0.616	2.481	-1.954	-1.5355	0.8705	1.503	-0.931	0.9065	-1.0745	0.2985	3.063	0.047	2.1735	1.8455	-2.309	0.692	6.05	0.881	0.6935	2.379	3.3845	4.8925	4.0255	1.148	0.0235	-1.333	-1.1295	0.075	-0.007	0.499	1.025	0.467
N	BC	TCGA-A1-A0SK-01	Breast Large Cell Neuroendocrine Carcinoma	-4.536	-1.193	-0.007	0.7005	-1.3895	2.6275	5.98	0.1435	-3.1845	-0.245	-5.8925	-5.861	-1.1575	-3.0875	0.1145	0.398	-2.21	-2.3805	-0.074	-0.1555	-1.9175	0.1155	0.219	-1.556	-0.066	-0.1595	-5.315	1.361	-0.8855	-0.846	3.9475	0.0635	0.203	0.1605	1.081	2.279	-0.105	0.025	1.903	-2.314	-3.323	0.3975	0.101	-0.216	1.838	0.8195
N	BC	TCGA-A2-A04W-01	Apocrine Breast Carcinoma	-4.722	1.446	1.097	0.245	-1.5595	4.578	6.595	2.7535	-2.183	0.876	-3.4405	-3.564	-1.4615	-3.0215	0.2715	1.326	-2.7815	-0.73	1.1065	0.015	-0.815	0.283	-1.2905	0.821	2.5385	-0.1495	-1.1205	2.6655	0.6725	0.7405	4.873	2.17	0.7655	2.1245	3.638	4.4765	0.169	0.847	0.658	-0.4465	-0.8225	0.555	0.418	-0.1895	0.763	2.052
Y	BC	TCGA-A7-A0CG-01	Mixed Lobular and Ductal Breast Carcinoma	-3.09875	2.04075	3.01225	1.53525	2.32975	4.98975	7.25225	5.78975	0.76725	0.44425	-1.13725	-0.97775	-0.43375	0.36025	0.34125	3.62725	-1.28525	0.00925	-0.18825	2.88475	0.13575	3.03375	-1.60125	1.08275	6.31975	0.55375	1.13475	4.72825	-1.05225	1.63325	6.70425	2.67125	1.61975	3.58925	5.05275	6.02925	0.96525	3.72675	0.50725	-0.77625	1.04875	-0.28175	1.28975	1.08375	1.42375	-0.53325
Y	BC	TCGA-A8-A07S-01	Mixed Lobular and Ductal Breast Carcinoma	-4.349	1.6525	-0.0535	0.436	-1.944	4.4755	6.6175	1.6655	-3.0865	0.05	-2.3455	-5.082	-1.361	-3.406	0.097	0.0695	-3.6895	1.757	0.6275	0.602	-0.7825	0.035	-1.455	-0.391	2.046	-0.239	2.723	1.7955	-0.188	1.428	5.374	2.1765	1.3105	2.763	3.1885	4.8795	4.426	1.4355	0.044	-0.4015	-1.974	0.1475	-0.1375	0.3295	0.742	-1.2465
Y	BC	TCGA-A8-A0AD-01	Mixed Lobular and Ductal Breast Carcinoma	-4.2705	1.461	-0.2615	0.661	-1.562	4.9125	7.0025	2.043	-3.285	0.377	-3.7695	-4.6505	-1.368	-2.9655	0.497	0.7445	-3.3575	0.6365	0.1635	0.7555	0.0625	0.6635	0.6765	0.716	2.0045	-0.092	1.65	1.346	-1.667	1.719	6.4865	1.361	0.964	3.4735	4.313	6.0635	5.1075	3.122	-0.4515	-0.7925	-2.3555	-0.769	0.5605	0.447	1.585	-0.916
Y	BC	TCGA-AO-A124-01	Mucinous Breast Carcinoma	-3.251	0.274	1.554	0.282	-1.835	4.622	5.9515	3.199	0.2225	1.2795	-4.2335	-3.911	-1.1075	-2.3345	0.3455	1.613	-0.0675	0.8125	0.1305	0.884	-0.0845	0.3255	-1.7695	0.706	1.4365	0.35	-1.4495	3.689	-1.145	2.424	5.608	2.671	2.243	2.7555	0.9375	4.095	3.8875	0.285	-0.054	0.9665	0.117	0.0155	0.5045	1.2325	0.843	0.55
N	BC	TCGA-AO-A125-01	Papillary Breast Carcinoma	-4.55425	0.10675	0.20675	0.65175	-0.69775	4.07575	5.03025	-1.28775	-4.20875	-0.46475	-5.60175	-5.42225	-1.94725	-4.85575	0.96475	-1.53875	-3.62725	-0.45625	0.15875	0.26075	0.07775	0.20325	-3.14925	-2.76925	0.68375	0.02375	2.76025	1.87275	-2.86525	1.38475	4.29375	1.97025	0.89675	1.97075	1.99675	3.22825	2.73475	-0.12225	-0.07325	-0.73575	-3.38625	0.13275	-0.51675	0.18825	0.50475	-1.04325
Y	BC	TCGA-AO-A12H-01	Mucinous Breast Carcinoma	-5.49975	1.81325	-1.04575	0.57375	-0.23875	4.68775	6.97675	1.55675	-3.01025	-0.09575	-2.62625	-4.37175	-2.02775	-3.64675	0.03075	0.65825	-3.33125	-0.66425	1.05725	-0.57375	-0.99025	0.79825	-1.54275	-0.90775	3.35525	0.36075	2.93625	1.76575	-2.42625	2.62325	4.91125	2.78125	2.23725	1.81375	4.16125	4.50925	0.07725	0.22125	0.29225	-1.26875	-2.72625	-0.70725	0.11425	0.59575	1.42775	-0.12325
N	BC	TCGA-B6-A0I5-01	Intraductal Cribriform Breast Adenocarcinoma	-4.3535	-0.126	1.654	0.922	2.4935	5.0655	6.276	3.9445	-0.7855	0.5425	-2.999	-3.4005	-1.0965	-0.437	1.135	2.1125	-2.0735	-0.1545	-1.1755	2.304	0.1045	2.11	-0.635	-1.171	3.2975	-1.494	2.4355	3.6305	-1.0345	0.203	5.945	0.914	-1.3785	3.354	2.9895	5.3	4.283	1.8635	0.463	0.0505	-1.344	0.446	-0.663	0.0355	0.552	-0.8345
N	BC	TCGA-B6-A0IA-01	Intraductal Cribriform Breast Adenocarcinoma	-6.041	1.1095	0.2035	0.487	-2.044	4.189	6.666	0.214	-4.0155	1.336	-4.801	-5.0095	-1.416	-4.2815	0.4335	-0.0615	-3.508	-1.985	-0.4335	0.33	-1.099	0.2735	-1.9095	-1.9245	0.9085	-0.437	2.4485	1.4365	-4.229	1.49	4.4505	1.6735	0.6415	1.8	0.339	3.7705	2.8775	0.88	0.6825	-0.5945	-3.1345	-1.119	0.8045	0.0515	1.2375	-0.233
Y	BC	TCGA-B6-A0IC-01	Invasive Papillary Breast Carcinoma	-3.7915	0.365	0.171	0.8435	-1.3355	4.705	6.278	0.2855	-3.602	-0.2925	-4.346	-5.774	-1.9455	-3.387	0.042	-1.545	-3.307	-2.0085	0.398	0.169	-0.17	0.005	-2.5965	-0.4735	1.733	0.2415	2.3125	1.035	-3.5545	1.451	5.199	2.5875	0.9135	2.3345	2.8415	4.6155	3.776	1.896	0.103	-1.605	-3.4875	-1.1495	-1.417	-0.3285	-0.3955	-1.2905
Y	BC	TCGA-B6-A0IE-01	Mixed Lobular and Ductal Breast Carcinoma	-2.7995	-0.017	1.1405	0.125	-2.039	4.487	6.209	3.142	-2.3205	0.4875	-2.8055	-3.4175	-1.9815	-1.7025	1.3885	1.8065	-2.6755	-0.995	-0.0525	1.705	-0.563	0.369	-2.127	-0.775	3.384	-0.8245	1.1985	1.6665	-3.781	-0.2365	5.247	0.4325	-0.9265	2.367	2.165	4.36	2.4495	4.04	0.207	-1.5685	-2.1645	0.5005	1.611	0.3835	1.128	-0.5835
N	BC	TCGA-B6-A0IM-01	Intraductal Cribriform Breast Adenocarcinoma	-3.9815	1.7165	1.073	1.544	0.1425	4.8375	7.183	2.9945	-2.463	0.0245	-3.4935	-4.0075	-2.8515	-3.05	0.3395	1.462	-3.233	-0.737	0.922	1.5215	-0.7645	0.1425	-3.2165	0.116	2.7545	0.174	2.3895	1.9625	-1.915	1.607	5.5905	2.0815	1.6725	2.3935	3.5755	4.219	0.6085	2.9235	-0.096	-0.151	0.674	0.4705	-0.3185	0.7485	1.2275	-0.738
N	BC	TCGA-B6-A0IN-01	Ductal Breast Carcinoma	-2.8855	1.0545	2.9095	0.6035	2.153	5.4375	7.808	5.2925	0.0025	1.072	-1.0655	-1.9315	-2.0045	-1.2255	0.999	2.229	-2.47	-0.2085	1.1965	3.059	0.046	0.996	-1.8565	-0.4545	4.254	0.265	1.174	3.0845	-0.981	1.8955	6.8345	1.8405	1.262	3.4785	3.6825	5.2385	5.6235	3.204	0.878	-0.7335	-0.1945	0.217	-0.4175	0.3445	1.379	-1.072
Y	BC	TCGA-B6-A0RP-01	Mixed Lobular and Ductal Breast Carcinoma	-3.909	1.694	0.4515	0.4935	-0.492	4.9705	6.148	4.284	-1.2535	0.0815	-3.376	-2.674	-0.6925	-1.4705	0.3175	3.0475	-2.0405	-0.9825	1.429	1.8225	-0.491	0.9065	-1.6125	0.5125	4.3325	0.103	2.1235	2.6395	-1.743	2.1595	6.182	2.5835	2.0905	3.3975	3.627	5.3445	4.5045	1.249	-0.3075	0.2105	-1.345	0.3485	-0.224	1.4785	1.2435	-0.446
N	BC	TCGA-B6-A0RU-01	Metaplastic Breast Carcinoma	-4.1695	0.519	0.8955	0.369	-0.202	4.653	5.5705	3.257	-1.464	0.0865	-2.84	-3.522	-0.9275	-2.1185	0.6125	1.2735	-2.4795	1.2375	1.7205	1.346	-0.879	0.7705	0.4415	0.0665	1.843	0.25	-1.161	1.5985	-0.812	1.3175	5.6435	1.9845	1.6075	2.6815	2.2385	4.813	4.5095	1.528	0.158	-1.149	-0.572	-0.4325	0.244	0.201	0.3665	0.4405
Y	BC	TCGA-B6-A0RV-01	Mixed Lobular and Ductal Breast Carcinoma	-3.927	1.2115	2.179	0.8705	0.7145	4.935	6.212	4.6595	0.1195	0.326	-2.1285	-2.055	-0.544	-0.9445	0.251	3.221	-1.557	-1.934	-0.012	1.982	-0.5595	1.565	-1.9015	0.4515	3.2985	0.688	1.9415	3.5435	-2.341	1.9305	5.9495	3.069	1.8	3.197	2.684	5.1375	4.57	0.7875	0.5195	-0.8275	-0.28	0.334	0.3165	1.024	1.4925	0.037
N	BC	TCGA-B6-A0WX-01	Pleomorphic Breast Carcinoma	-4.529	1.219	1.802	0.274	0.1745	4.298	4.74	4.437	-0.339	0.1005	-2.7275	-2.3085	0.0715	-0.9385	0.8705	2.2575	-1.702	1.8845	0.115	1.7795	0.335	1.2645	-0.2685	1.2395	2.5365	-0.0745	-1.478	2.3795	-1.39	1.5635	5.9365	1.751	0.9725	3.408	2.6575	4.5845	4.392	0.9595	-0.3575	-0.746	0.128	-0.4915	0.1	0.5625	0.527	-0.184
Y	BC	TCGA-B6-A0X0-01	Invasive Cribriform Breast Carcinoma	-3.828	-0.061	0.9995	0.6085	0.2625	4.1115	5.7105	2.7855	-2.2185	-0.184	-4.838	-3.6425	-1.6905	-2.685	0.4915	1.836	-2.644	-2.0455	-0.036	1.38	-0.8775	0.6535	-3.27	-0.943	2.959	-0.3755	2.661	2.168	-4.005	0.693	4.6355	0.5295	1.0235	2.1645	3.642	4.7005	0.517	2.1265	-0.3525	-1.16	-1.499	0.324	1.6675	0.7595	0.6755	0.397
Y	BC	TCGA-B6-A0X7-01	Mixed Lobular and Ductal Breast Carcinoma	-4.0725	0.702	0.7195	0.142	0.4555	3.3615	4.851	2.2525	-2.1705	0.1325	-4.2035	-4.1035	-0.675	-2.392	0.515	1.1175	-1.923	-0.236	0.6085	0.938	-0.4055	0.042	-1.7195	0.4555	1.5915	0.0415	2.758	2.035	-1.67	1.02	5.5575	0.793	0.9205	2.726	2.482	4.549	3.7005	1.262	0.6205	-1.277	-1.5595	0.074	0.009	0.2555	0.416	-0.5825
Y	BC	TCGA-BH-A0BA-01	Invasive Ductal and Lobular Carcinoma	-4.11	1.3885	1.4235	1.227	-0.1565	5.112	8.234	4.653	-1.042	0.475	-1.8595	-3.0585	-2.152	-1.257	1.054	2.8275	-2.2185	0.2315	0.961	2.418	-0.268	1.596	-1.1235	-0.0575	4.783	-2.1375	2.2405	3.385	-0.7315	1.075	6.5795	2.0435	1.306	3.9995	3.4575	5.1075	4.41	0.5565	-0.037	0.151	-0.8195	0.6355	0.272	0.6895	1.36	-0.2315
Y	BC	TCGA-C8-A12X-01	Mucinous Breast Carcinoma	-3.805	2.3575	0.1675	1.171	-1.5815	4.6365	7.219	2.984	-2.2795	0.347	-1.953	-3.464	-0.093	-2.9415	0.887	1.653	-3.078	-1.0245	-0.5395	1.305	-0.8435	0.69	-3.3075	-0.7645	3.979	0.5995	2.6445	3.2955	-2.1755	3.9985	4.622	4.707	3.8625	2.7635	3.7735	5.22	4.137	0.9335	-0.7175	-1.8225	-2.1895	0.29	0.3915	0.909	1.169	-0.705
Y	BC	TCGA-C8-A1HL-01	Mucinous Breast Carcinoma	-4.233	0.979	1.7025	1.382	-0.4935	4.3075	7.172	2.676	-2.393	-0.4435	-2.502	-3.614	-1.9905	-4.276	0.456	0.892	-2.9785	-0.7175	0.0685	1.0885	-0.619	0.645	-3.7285	-0.304	3.466	0.644	1.5065	3.5475	-1.8775	1.289	4.56	1.273	0.926	2.598	3.8825	4.884	0.142	1.014	0.596	-1.2025	-2.0155	-0.3425	-1.5125	1.014	1.536	-0.388
Y	BC	TCGA-E2-A15G-01	Invasive Ductal and Lobular Carcinoma	-4.377	0.4755	0.6085	0.519	-0.603	3.959	6.1955	1.9545	-3.349	-0.283	-5.636	-4.3305	-1.2605	-3.015	-0.078	0.429	-3.3015	-0.3425	1.4625	0.015	-0.012	0.466	-1.229	-0.395	3.3925	0.4135	2.7755	0.8655	-3.226	0.9955	4.911	0.385	1.868	2.549	3.889	4.9255	0.277	1.2425	0.214	-1.802	-2.624	0.708	0.0005	0.0885	0.969	-1.2015
[truncated: 50 more columns]

## Sheet: Supplemental-File1
	PC1				PC2				PC3				PC4				PC5				PC6				PC7				PC8				PC9				PC10
	Gene Symbol	Ci	Ci^2		Gene Symbol	Ci	Ci^2		Gene Symbol	Ci	Ci^2		Gene Symbol	Ci	Ci^2		Gene Symbol	Ci	Ci^2		Gene Symbol	Ci	Ci^2		Gene Symbol	Ci	Ci^2		Gene Symbol	Ci	Ci^2		Gene Symbol	Ci	Ci^2		Gene Symbol	Ci	Ci^2
1	IDO1	0.268214	0.0719386		IL6	-0.412356	0.170038		GATA3	0.421428	0.177602		HLA.DQA1	-0.919257	0.845034		WISP1	0.410988	0.168911		JUN	0.360651	0.130069		KLRC3	-0.32933	0.108458		IL1B	0.387721	0.150327		ETV5	0.406658	0.165371		KLRC3	-0.434549	0.188833
2	CD2	0.224594	0.0504424		LYVE1	-0.403983	0.163202		IL12RB2	-0.393777	0.15506		HLA.DQA2	-0.126283	0.0159473		HLA.DQA1	-0.260035	0.0676182		ETV5	0.353671	0.125083		HLA.C	-0.296064	0.0876538		CCR6	0.323892	0.104906		ARG1	-0.283641	0.0804523		KLRC2	-0.419369	0.17587
3	CD247	0.21741	0.0472672		PPARG	-0.336877	0.113486		MYB	0.354136	0.125412		IL1B	-0.110234	0.0121516		ITGAM	0.258778	0.066966		RORA	0.31633	0.100065		HLA.A	-0.279888	0.0783371		IL6	0.25624	0.0656587		IL6	-0.275402	0.0758463		KLF4	0.275693	0.0760066
4	CD3G	0.209923	0.0440678		WISP1	0.26331	0.069332		RORC	0.241812	0.058473		ITGAM	-0.102231	0.0104512		IL1B	0.202134	0.0408581		CD3G	0.228622	0.0522678		KLRC2	-0.252088	0.0635484		CPM	-0.247618	0.0613149		IL4	-0.194721	0.0379164		JUN	0.240136	0.0576653
5	FASLG	0.208022	0.0432732		GATA3	0.233589	0.054564		CCR6	0.232116	0.053878		CD3G	0.0883102	0.00779869		ITGB2	0.19503	0.0380369		MYB	-0.202226	0.0408954		WISP1	0.251525	0.0632646		MRC1	-0.242368	0.0587425		HLA.DOA	0.192936	0.0372244		IL12RB2	0.232057	0.0538504
6	CD3D	0.200528	0.0402116		MRC1	-0.219478	0.0481705		PPARG	0.215186	0.046305		MRC1	-0.08435	0.00711492		THY1	0.188631	0.0355818		RORC	-0.193944	0.0376141		HLA.B	-0.246322	0.0606745		PPARG	-0.226848	0.05146		IDO1	-0.18896	0.0357057		IL6	0.188173	0.0354092
7	IFNG	0.200156	0.0400625		KLF4	-0.193432	0.037416		MKI67	-0.202192	0.0408816		WISP1	-0.0788645	0.0062196		TIMP2	0.178371	0.0318162		PTPRC	0.183978	0.0338481		B2M	-0.222656	0.0495757		IL23A	0.224374	0.0503438		RORA	0.182724	0.0333882		CD163	-0.170587	0.0290999
8	GZMB	0.191396	0.0366326		CPM	-0.184119	0.0339		LYVE1	0.199229	0.0396924		CD3D	0.0730375	0.00533448		HLA.C	0.159997	0.0255992		MRC1	-0.182118	0.0331668		CCL17	0.221872	0.0492272		ICAM1	0.208853	0.0436196		MKI67	-0.179454	0.0322036		HLA.DQA2	0.16969	0.0287948
9	TBX21	0.187787	0.0352638		MYB	0.168278	0.0283176		IDO1	-0.162543	0.0264203		CD163	-0.0717781	0.00515209		ICAM1	0.155506	0.0241821		IFNG	-0.159239	0.0253572		RORC	-0.219309	0.0480965		FAS	0.171811	0.029519		FASLG	0.178326	0.0318003		KLRC1	-0.164826	0.0271677
10	CD8A	0.175906	0.0309431		MKI67	0.14764	0.0217977		KLF4	0.144915	0.0210004		RORC	0.0683221	0.0046679		CD8A	-0.153544	0.0235757		WISP1	0.146295	0.0214023		LYVE1	0.147618	0.0217912		HIF1A	0.16478	0.0271525		MAP2K6	0.176387	0.0311123		CD28	-0.149927	0.022478
11	PDCD1	0.172634	0.0298025		ITGAL	0.1472	0.0216677		ITGAL	0.115297	0.0132934		CD8A	0.0665653	0.00443094		CD247	-0.149024	0.022208		CPM	0.145789	0.0212544		THY1	0.142498	0.0203056		PRF1	-0.163943	0.0268774		IL12RB2	0.165814	0.0274944		HLA.C	0.137706	0.0189628
12	IL12RB2	0.170632	0.0291152		RORC	0.141429	0.0200023		GZMB	-0.112279	0.0126067		CD247	0.060782	0.00369445		MYB	-0.141709	0.0200815		HLA.DQA2	-0.143819	0.0206839		JUN	-0.13506	0.0182413		ARG1	0.149396	0.0223192		HLA.DQA2	0.164101	0.0269291		RORC	0.132933	0.0176711
13	MRC1	0.151158	0.0228487		HLA.DQA2	0.140124	0.0196348		JUN	0.111518	0.0124363		STAB1	-0.058098	0.00337538		ARG1	-0.140655	0.0197838		FASLG	-0.13864	0.0192209		IDO1	-0.128966	0.0166322		WISP1	0.146859	0.0215676		GATA3	-0.163677	0.0267901		IL12A	0.127144	0.0161656
14	KLRD1	0.147559	0.0217736		JUN	-0.136693	0.0186849		IFNG	-0.107601	0.011578		MYB	0.057632	0.00332145		KLRC2	-0.137694	0.0189597		IL4	0.136399	0.0186046		MYB	0.128019	0.0163888		GATA3	-0.134608	0.0181193		KLRD1	0.156546	0.0245067		KLRD1	-0.121838	0.0148445
15	EOMES	0.147101	0.0216386		ETV5	-0.13534	0.0183169		HLA.DPA1	0.107277	0.0115083		IL10	-0.0572711	0.00327998		HLA.B	0.131461	0.0172821		KLRD1	-0.129327	0.0167254		KLF4	-0.127233	0.0161883		IFNG	-0.122412	0.0149847		CD28	-0.136699	0.0186865		THY1	-0.11841	0.0140209
16	PRF1	0.145374	0.0211336		HLA.DQA1	0.117556	0.0138195		CD2	0.106693	0.0113834		CCR6	0.0571481	0.00326591		HLA.A	0.131359	0.0172551		CXCR3	0.125353	0.0157134		MKI67	0.122455	0.0149953		ITGAL	-0.121815	0.0148388		JUN	0.133557	0.0178375		CTNNB1	0.111969	0.0125371
17	CD28	0.14424	0.0208051		IFNG	0.10769	0.0115971		IL23A	-0.102702	0.0105477		JUN	0.0559516	0.00313058		CPM	0.130182	0.0169473		IL18	-0.120881	0.0146123		MRC1	0.119445	0.0142671		IL12RB2	-0.116666	0.0136109		TGFB1	-0.133148	0.0177285		CD14	-0.103145	0.010639
18	ITGB2	0.130051	0.0169132		FAS	-0.0946713	0.00896265		CD3G	0.0901488	0.0081268		CD8B	0.0551426	0.0030407		CD3D	-0.127556	0.0162706		ITGAM	-0.115018	0.0132292		CD163	0.118961	0.0141517		KLRC2	0.115124	0.0132535		PPARG	-0.132755	0.0176239		ITGAM	-0.101525	0.0103073
19	CCR6	0.128092	0.0164076		ARG1	-0.0937783	0.00879437		MAPK14	-0.0900044	0.00810078		PDCD1	0.0542732	0.00294558		TGFB1	0.126843	0.0160892		HLA.DQA1	0.114796	0.0131781		CD2	0.113985	0.0129925		KLRD1	-0.114022	0.013001		CTNNB1	0.120281	0.0144674		STAB1	-0.0926824	0.00859003
20	IL18	0.12059	0.014542		PDCD1	0.0865578	0.00749226		ITGAM	0.0893014	0.00797474		CD2	0.0487535	0.0023769		NOS2	0.126272	0.0159447		THY1	0.111304	0.0123885		HLA.DQA1	-0.10786	0.0116337		IL12A	0.11155	0.0124433		RORC	0.12001	0.0144025		MAP2K6	0.0923566	0.00852974
21	CCL17	0.119597	0.0143034		IL1B	-0.0822854	0.00677089		RORA	0.0883347	0.00780302		GATA3	0.0485829	0.0023603		CD3G	-0.12567	0.0157928		IL10	-0.108877	0.0118543		TBX21	0.107635	0.0115852		ETV5	0.108945	0.0118689		MYB	0.119145	0.0141956		LYVE1	-0.089685	0.0080434
22	CD274	0.117966	0.0139161		MAP2K6	-0.0806177	0.00649921		CD8A	0.0858472	0.00736974		CD3E	0.0485203	0.00235422		IL18	0.124431	0.0154831		HLA.DRA	0.107736	0.0116071		CD28	0.103571	0.0107271		IL4	0.108424	0.0117559		WISP1	-0.118526	0.0140484		HLA.A	0.0846445	0.00716469
23	B2M	0.117485	0.0138028		CXCR3	0.0755894	0.00571376		HIF1A	-0.0851179	0.00724505		ARG1	0.0475459	0.00226062		B2M	0.12078	0.0145879		ARG1	0.105863	0.0112069		CXCR3	0.100853	0.0101712		TBX21	-0.102826	0.0105732		THY1	-0.116266	0.0135177		WISP1	-0.0830035	0.00688958
24	ICAM1	0.116759	0.0136326		FASLG	0.0748441	0.00560164		IL6	0.084474	0.00713585		LYVE1	-0.0469872	0.0022078		CD163	0.120367	0.0144882		IL12A	-0.104475	0.010915		HIF1A	0.0999897	0.00999793		IL18	0.0991933	0.0098393		CD3E	-0.103936	0.0108027		TIMP2	-0.0828254	0.00686005
25	KLRC3	0.115079	0.0132433		EOMES	0.0720438	0.00519032		CD28	0.082302	0.00677363		HLA.DOA	-0.0462992	0.00214361		CCR6	-0.120161	0.0144387		KLRC1	-0.1015	0.0103023		KLRC1	-0.0965631	0.00932443		RORA	-0.0957182	0.00916198		KLRC1	0.102962	0.0106013		GZMB	-0.0809743	0.00655683
26	CD8B	0.113863	0.0129647		HLA.C	0.071168	0.00506489		CD274	-0.0795135	0.00632239		ICAM1	-0.0439233	0.00192925		KLRC3	-0.119453	0.0142689		LYVE1	-0.100965	0.0101938		CCR6	0.094942	0.00901399		MAP2K6	0.0956167	0.00914256		HLA.DPA1	0.100345	0.0100691		CCL17	0.0796055	0.00633704
27	IL6	0.113177	0.012809		IDO1	0.0673415	0.00453487		HLA.DRA	0.0772813	0.00597241		CCL17	0.0416401	0.0017339		CD2	-0.107672	0.0115933		CD8B	0.0963338	0.00928019		EOMES	0.093872	0.00881196		KLRC3	0.0933621	0.00871647		HLA.C	-0.0966101	0.00933351		IL18R1	0.0794111	0.00630613
28	ITGAL	0.112278	0.0126063		CD2	0.0641555	0.00411593		HLA.DOA	0.0771891	0.00595816		IL6	-0.0415147	0.00172347		STAB1	0.106089	0.0112549		IL6	-0.095454	0.00911147		HLA.DQA2	0.0920359	0.00847062		KLF4	-0.0916181	0.00839387		FAS	0.095421	0.00910518		IFNG	0.0783657	0.00614119
29	CXCR3	0.109758	0.0120468		IL12RB2	-0.0637315	0.00406171		WISP1	0.0732655	0.00536784		CPM	-0.0414052	0.00171439		CD8B	-0.104497	0.0109196		HLA.DOA	-0.0940284	0.00884134		RORA	-0.0889004	0.00790329		MAPK14	-0.0873187	0.00762455		ITGAM	0.0930761	0.00866315		MRC1	-0.0771627	0.00595408
30	HLA.B	0.109473	0.0119844		MAPK8	-0.0593351	0.00352066		MRC1	0.0730081	0.00533019		IL12B	0.0406551	0.00165284		IL23A	-0.103735	0.0107609		KLRC3	-0.0915017	0.00837257		CPM	-0.0880479	0.00775243		IL10	-0.0861138	0.00741559		KLF4	-0.0912074	0.00831879		MKI67	-0.0771005	0.00594448
31	IL1B	0.105018	0.0110288		HLA.A	0.0569752	0.00324617		KLRD1	-0.0693503	0.00480947		STAT4	0.0404737	0.00163812		KLRC1	-0.096792	0.00936869		IL18R1	-0.0899072	0.0080833		GZMB	0.0850569	0.00723467		EOMES	-0.0843878	0.0071213		TBX21	0.0907108	0.00822844		IL12B	0.0738933	0.00546021
32	HLA.A	0.103162	0.0106424		CD28	-0.0566227	0.00320613		HLA.DMA	0.0667362	0.00445372		ITGB2	-0.0391566	0.00153324		KLF4	0.0926743	0.00858852		KLF4	-0.0863457	0.00745559		HMGB1	0.0845184	0.00714336		FASLG	-0.0843532	0.00711546		PDCD1	-0.0905907	0.00820667		PTPRC	0.0710487	0.00504792
33	GATA3	-0.100207	0.0100414		CCL17	0.0549168	0.00301586		ICAM1	-0.0646342	0.00417758		HLA.C	0.038506	0.00148271		HLA.DOA	0.0896213	0.00803197		EBI3	0.0807813	0.00652562		IL1B	-0.0836008	0.00698909		HLA.C	-0.0830476	0.0068969		IL10	-0.0905132	0.00819264		CCR6	0.0703438	0.00494825
34	FAS	0.097854	0.0095754		IL12A	-0.0531074	0.0028204		B2M	0.0623125	0.00388285		HLA.DRA	-0.0374824	0.00140493		CD14	0.0875928	0.0076725		TIMP2	0.079645	0.00634333		GATA3	-0.0811022	0.00657757		RORC	0.0782661	0.00612558		IL5	-0.0858266	0.0073662		HLA.DQA1	0.0689884	0.0047594
35	MYB	-0.0947489	0.00897736		RORA	-0.0530275	0.00281192		THY1	0.061822	0.00382196		KLRC3	0.0370341	0.00137153		PDCD1	-0.0870973	0.00758595		IL1B	-0.0783665	0.00614131		CD274	-0.0774133	0.00599283		THY1	0.0780729	0.00609538		HLA.B	-0.0854591	0.00730326		TYK2	0.06485	0.00420553
36	KLRC2	0.0942415	0.00888145		IL18	0.0527303	0.00278049		IL1B	0.0603865	0.00364653		HLA.A	0.0366207	0.00134108		MRC1	0.0811527	0.00658576		CD2	0.0779915	0.00608268		IL23A	0.0759643	0.00577058		NOS2	-0.070378	0.00495306		B2M	-0.0832594	0.00693212		ICAM1	0.0638559	0.00407758
37	ITGAM	0.0928713	0.00862508		TGFB1	0.0524899	0.00275519		JAK2	0.0586405	0.00343871		HLA.B	0.0356515	0.00127103		HLA.DMA	0.0768411	0.00590455		CD247	0.074139	0.00549659		HLA.DOA	0.0736579	0.00542549		CD163	-0.0675473	0.00456263		KLRC2	0.0799341	0.00638945		MYB	0.0638325	0.00407458
38	STAT4	0.0926717	0.00858804		CD14	-0.0520528	0.00270949		TBX21	0.057209	0.00327287		EOMES	0.0352171	0.00124024		TBX21	-0.0757566	0.00573906		FAS	-0.0727399	0.00529109		IL12A	-0.0726328	0.00527552		MAPK8	0.0670078	0.00449005		HLA.A	-0.0771435	0.00595112		MAPK14	0.0586079	0.00343488
39	HLA.DQA2	0.0926296	0.00858025		HLA.B	0.04928	0.00242852		CD3D	0.0544549	0.00296534		KLRC2	0.0332877	0.00110807		MAP2K6	-0.0744143	0.00553748		CD3E	0.0702699	0.00493786		JAK2	-0.0725701	0.00526641		GZMB	-0.0651088	0.00423916		MAPK8	0.0725478	0.00526319		ETV5	-0.058373	0.0034074
40	HLA.DOA	0.092329	0.00852465		HIF1A	-0.0467664	0.0021871		FASLG	0.0526046	0.00276725		IFNA1	0.0316668	0.00100279		FAS	0.0741818	0.00550294		IL23A	-0.0697521	0.00486536		CD8A	0.0710407	0.00504679		CTNNB1	0.0583401	0.00340356		CD163	0.0693461	0.00480889		ITGAL	0.0579268	0.00335551
41	KLRC1	0.0888693	0.00789774		CD274	0.0466033	0.00217187		STAB1	0.049179	0.00241857		PTPRC	0.0316603	0.00100238		IL12A	-0.0719698	0.00517966		HLA.DMA	0.0688303	0.00473761		ITGAL	-0.0672443	0.0045218		STAB1	-0.054222	0.00294003		CCR6	0.0672004	0.0045159		ITGB2	-0.0579133	0.00335395
42	HLA.DPA1	0.0852807	0.00727279		CCR6	0.0463677	0.00214997		ARG1	-0.0491662	0.00241732		ITGAL	0.0314766	0.000990776		EOMES	-0.0701503	0.00492107		CD14	0.0686686	0.00471538		FAS	-0.0642963	0.00413402		HLA.DQA2	0.0521716	0.00272188		IL1B	0.0664587	0.00441676		PPARG	-0.056314	0.00317127
43	HLA.C	0.0844491	0.00713165		CD8A	0.0458587	0.00210302		EBI3	0.0482872	0.00233166		PPARG	-0.031207	0.000973878		ITGAL	0.0699776	0.00489687		PDCD1	0.0683775	0.00467548		ITGAM	0.0625591	0.00391364		IL18R1	-0.0508616	0.00258691		TIMP2	-0.0637879	0.0040689		STAT4	0.0559907	0.00313496
44	IL23A	0.0840248	0.00706017		CCR5	0.0446548	0.00199405		MAPK8	-0.0482802	0.00233098		CD14	-0.0299428	0.000896568		STAT4	-0.0698226	0.00487519		B2M	-0.06591	0.00434412		FASLG	0.0622822	0.00387907		TYK2	-0.0472109	0.00222887		CD4	-0.0553091	0.00305909		CXCR3	-0.05587	0.00312145
45	HLA.DMA	0.0840202	0.00705939		TYK2	0.0442409	0.00195726		IL12A	-0.0480825	0.00231193		TRA.	0.0271501	0.000737129		IL4	-0.0688868	0.00474539		ITGB2	0.0654646	0.00428562		CD247	0.0600655	0.00360786		CD28	-0.0459886	0.00211495		CPM	0.0552831	0.00305622		CD3E	0.0545941	0.00298052
46	CCR5	0.079838	0.00637411		IL4	-0.0428419	0.00183543		HLA.DQA1	0.0452075	0.00204372		IL12A	0.0265809	0.000706544		ETV5	0.0675752	0.00456641		MAP2K6	-0.0638441	0.00407607		STAB1	0.0594681	0.00353645		JAK2	0.0459879	0.00211489		MRC1	-0.0546747	0.00298932		IL10	-0.0534317	0.00285494
47	IL18R1	0.0764553	0.00584541		ITGB2	0.0392055	0.00153707		CD4	-0.0442197	0.00195539		MAP2K6	0.0261671	0.000684717		IL12RB2	0.0670712	0.00449855		CD274	-0.0611323	0.00373716		PTPRC	-0.0582134	0.0033888		CD8B	0.0448229	0.00200909		CD274	-0.0524261	0.00274849		CD4	-0.0527721	0.0027849
48	EBI3	0.0750209	0.00562814		STAB1	-0.0379185	0.00143781		ITGB2	0.0441306	0.00194751		CXCR3	0.0253193	0.000641065		CCL17	-0.06615	0.00437582		CD4	0.0583989	0.00341043		IFNG	-0.0572826	0.00328129		HLA.DOA	-0.0434083	0.00188428		CD14	0.0521244	0.00271695		IL17F	-0.0527044	0.00277776
49	JAK2	0.0716299	0.00513084		IL12B	0.0368998	0.0013616		CD247	0.0430763	0.00185556		KLRD1	-0.024596	0.000604965		IL10	0.0644368	0.00415209		JAK2	-0.056547	0.00319756		CD3E	-0.0549172	0.0030159		ITGAM	0.0428634	0.00183727		HLA.DQA1	-0.0467631	0.00218678		CD247	0.050904	0.00259122
50	IL12B	0.0699711	0.00489595		CD3G	0.0362779	0.00131608		EOMES	0.0402876	0.00162309		IL18	-0.0239373	0.000572992		TYK2	0.0637877	0.00406887		CD28	0.0536247	0.00287561		CD3D	0.0537487	0.00288892		HMGB1	0.0407253	0.00165855		CD3D	-0.0450646	0.00203082		HLA.DMA	-0.0508513	0.00258585
51	TRA.	0.0691188	0.00477741		THY1	0.0359948	0.00129563		HLA.DQA2	0.0396238	0.00157004		CD274	-0.0237437	0.000563763		HLA.DRA	0.0635967	0.00404454		IDO1	0.0503434	0.00253446		PPARG	0.047443	0.00225084		CD14	0.0383912	0.00147388		CD8B	0.0447843	0.00200563		CPM	-0.0506528	0.00256571
52	IL10	0.0653389	0.00426917		KLRC2	-0.0346413	0.00120002		KLRC3	0.0388172	0.00150677		IL18R1	-0.0236971	0.000561554		CTNNB1	0.0610302	0.00372469		CCL17	0.0494848	0.00244875		NOS2	0.0450793	0.00203215		CD3D	0.0365277	0.00133428		MAPK14	-0.0427717	0.00182942		IL18	0.0490387	0.00240479
53	CD3E	0.0644474	0.00415347		TRA.	0.0337642	0.00114002		TGFB1	0.0359887	0.00129518		FAS	-0.0211414	0.000446957		RORC	0.058091	0.00337456		TGFB1	0.0455137	0.00207149		TGFB1	0.0411099	0.00169003		HLA.A	-0.0363982	0.00132483		IL12B	-0.0412023	0.00169763		RORA	0.0489724	0.0023983
54	HLA.DRA	0.0617917	0.00381822		CD163	-0.0327902	0.0010752		PDCD1	-0.0359661	0.00129356		FASLG	0.0210353	0.000442485		HLA.DPA1	0.0565142	0.00319385		IL5	-0.0425333	0.00180908		IL6	0.0392135	0.0015377		PDCD1	0.0298605	0.000891649		KLRC3	0.0401761	0.00161412		CD8A	0.0481347	0.00231695
55	CPM	0.0579934	0.00336323		CD3D	0.0323979	0.00104962		PTPRC	0.0351103	0.00123274		HIF1A	-0.0199642	0.000398569		HIF1A	0.0560323	0.00313961		TYK2	-0.0423749	0.00179563		IL5	-0.0380254	0.00144593		CD247	-0.0270786	0.000733253		JAK2	-0.0397937	0.00158354		TRA.	0.0470042	0.0022094
56	HIF1A	0.0578971	0.00335207		JAK2	-0.0294049	0.000864646		IL5	-0.0340181	0.00115723		IDO1	0.0198514	0.000394079		HLA.DQA2	0.0518122	0.0026845		GATA3	0.0400364	0.00160291		HLA.DMA	-0.0376521	0.00141768		CD4	0.0270123	0.000729665		HMGB1	0.0334126	0.0011164		IL4	-0.0436181	0.00190254
57	CD163	0.0578519	0.00334684		IL12RB1	0.0290632	0.000844669		IL12RB1	-0.0337087	0.00113628		CD4	0.0188286	0.000354516		MKI67	0.050878	0.00258857		MAPK8	-0.0399786	0.00159829		IL18	-0.0358313	0.00128389		LYVE1	-0.0253325	0.000641735		CD247	-0.0306609	0.000940092		EOMES	0.0424838	0.00180488
58	LYVE1	0.0558848	0.00312311		IL10	-0.0262657	0.000689887		CXCR3	0.0334818	0.00112103		HLA.DPA1	-0.0181376	0.000328973		JUN	0.0425525	0.00181072		CD8A	0.0394558	0.00155676		MAPK8	0.0328135	0.00107672		CCR5	-0.0252081	0.000635449		HLA.DRA	0.0303589	0.000921666		HLA.DRA	-0.0414098	0.00171477
59	IL12A	0.0548894	0.00301285		HLA.DOA	0.0255446	0.000652527		FAS	0.031363	0.000983636		IFNG	0.0178345	0.000318069		IL17F	-0.0409506	0.00167695		STAB1	0.0387444	0.00150113		ETV5	-0.0320881	0.00102965		HLA.DPA1	0.0251989	0.000634984		STAB1	0.0296654	0.000880034		HIF1A	0.0405301	0.00164269
60	PTPRC	0.0542939	0.00294783		FOXP3	0.0231977	0.000538134		NOS2	-0.0297909	0.000887499		KLF4	-0.0165357	0.000273429		MAPK14	0.0404209	0.00163385		STAT4	0.0380388	0.00144695		PDCD1	0.0297938	0.00088767		IL5	0.0241097	0.000581277		GZMB	-0.029285	0.000857613		HLA.DPA1	-0.0395622	0.00156517
61	CD14	0.0539031	0.00290555		CTNNB1	-0.0216814	0.000470082		MAP2K6	-0.0294494	0.000867269		KLRC1	-0.0153005	0.000234104		TRA.	-0.0395804	0.00156661		FOXP3	-0.0356319	0.00126963		ARG1	-0.0283696	0.000804835		PTPRC	-0.0240489	0.00057835		ICAM1	-0.0291046	0.000847076		PRF1	0.0390835	0.00152752
62	HLA.DQA1	0.0468657	0.00219639		EBI3	0.0198774	0.000395111		IL18	0.0288382	0.000831641		IL17A	0.0145018	0.000210303		MAPK8	-0.0370585	0.00137333		NOS2	0.0344602	0.0011875		CCR5	0.0278848	0.000777564		CD8A	-0.0217932	0.000474943		CCL17	-0.0288723	0.000833607		NOS2	0.0386613	0.00149469
63	RORC	-0.0420246	0.00176606		ITGAM	0.0191541	0.000366878		TRA.	0.02857	0.000816242		B2M	0.0125204	0.000156759		IL17A	-0.0351177	0.00123325		TBX21	-0.0334066	0.001116		CD3G	0.0278517	0.000775715		IL12RB1	-0.0215886	0.000466068		IL12A	0.0284437	0.000809044		HLA.B	0.0374482	0.00140237
64	PPARG	0.040766	0.00166186		GZMB	0.0191068	0.000365069		TYK2	-0.0281695	0.000793522		IL4	0.0112715	0.000127046		CD4	-0.0344398	0.0011861		CD3D	0.0309748	0.000959438		MAP2K6	-0.0272482	0.000742465		IL17A	0.0207656	0.00043121		CD8A	0.0270027	0.000729145		MAPK8	0.0364738	0.00133034
65	WISP1	0.0339712	0.00115404		HMGB1	-0.0181614	0.000329836		ETV5	-0.0265395	0.000704347		IL17F	0.0112152	0.00012578		RORA	0.0343311	0.00117862		HLA.DPA1	0.0295972	0.000875993		EBI3	-0.0243183	0.000591381		CD274	0.019955	0.000398204		PTPRC	0.0269257	0.000724996		JAK2	0.0349986	0.0012249
66	MKI67	0.0337707	0.00114046		TIMP2	-0.0168152	0.00028275		PRF1	-0.0260908	0.000680731		TGFB1	-0.0095442	9.11e-05		CD3E	-0.0341461	0.00116596		CCR5	-0.0290551	0.0008442		TYK2	-0.0240461	0.000578213		IL17F	0.0196532	0.000386249		CXCR3	-0.0261414	0.000683372		IL1B	0.0325021	0.00105638
67	MAP2K6	0.032632	0.00106485		PRF1	0.0167873	0.000281812		CD3E	0.0246565	0.000607945		MKI67	-0.00952171	9.07e-05		CD28	0.0339279	0.0011511		IL17A	-0.0288685	0.000833391		HLA.DRA	-0.0230651	0.000532001		IL12B	-0.0188102	0.000353823		ITGAL	-0.0261369	0.000683139		CD3G	0.0309149	0.00095573
68	TIMP2	0.0324508	0.00105305		KLRD1	-0.0165057	0.000272439		HLA.C	0.0245998	0.00060515		IL5	0.00948575	9e-05		CD274	0.0287616	0.000827231		IFNA2	-0.0274409	0.000753004		STAT4	-0.0228694	0.000523009		JUN	-0.0176419	0.000311236		CD2	0.0249917	0.000624585		CD2	0.0290687	0.000844987
69	STAB1	0.0308282	0.000950375		IFNA2	-0.0154345	0.000238224		STAT4	0.0244047	0.000595592		TIMP2	-0.00933871	8.72e-05		EBI3	-0.0282002	0.000795251		PRF1	-0.0256787	0.000659395		IL10	0.0213892	0.000457498		CD3E	-0.0163604	0.000267662		IFNG	0.0248103	0.000615552		IFNA2	-0.0240499	0.000578399
70	CD4	0.0280635	0.000787558		ICAM1	-0.0129364	0.00016735		KLRC1	-0.0236943	0.000561421		MAPK14	-0.00913073	8.34e-05		IL12B	-0.0280334	0.00078587		IL12B	-0.0245347	0.000601951		CD14	-0.0208021	0.000432727		TGFB1	0.0159888	0.000255641		IL23A	-0.0240704	0.000579382		FOXP3	0.0240264	0.000577267
71	KLF4	0.0272955	0.000745047		CD3E	0.012869	0.000165611		IL10	0.0233636	0.000545857		MAPK8	0.00844401	7.13e-05		GZMB	-0.0268349	0.000720113		CD163	-0.0230766	0.000532532		IL4	-0.0197	0.000388091		TRA.	-0.0121819	0.000148399		IFNA1	0.0204843	0.000419606		IDO1	0.0221826	0.000492068
72	TGFB1	0.0254874	0.000649607		IL17A	-0.0125923	0.000158565		TIMP2	-0.0231536	0.000536091		CD28	0.00821062	6.74e-05		GATA3	-0.0263064	0.000692029		CCR6	0.0220429	0.000485891		IL18R1	0.017874	0.000319482		KLRC1	-0.0115614	0.000133666		IL12RB1	-0.0189508	0.000359132		B2M	-0.019532	0.000381499
73	FOXP3	0.0241953	0.000585412		IL18R1	-0.0112596	0.000126778		CTNNB1	0.0227685	0.000518404		CTNNB1	-0.00801651	6.43e-05		IFNG	-0.0262043	0.000686664		IL17F	-0.0208816	0.00043604		TIMP2	0.0173588	0.000301329		HLA.DQA1	-0.0113886	0.0001297		STAT4	0.0185757	0.000345055		CCR5	-0.0191122	0.000365277
74	IL12RB1	0.0232827	0.000542083		B2M	0.0109332	0.000119535		IL4	0.0200932	0.000403735		ETV5	-0.00791394	6.26e-05		HMGB1	-0.0243033	0.000590648		PPARG	-0.0204496	0.000418184		ICAM1	-0.0161693	0.000261447		CXCR3	0.0111026	0.000123268		HIF1A	0.0149724	0.000224174		CD274	0.0162619	0.00026445
75	RORA	0.0199288	0.000397156		HLA.DRA	0.0104495	0.000109191		FOXP3	-0.0193459	0.000374263		GZMB	0.00684078	4.68e-05		PTPRC	-0.0235828	0.000556148		ITGAL	0.0202617	0.000410537		MAPK14	-0.0127693	0.000163055		MKI67	-0.00986145	9.72e-05		CD3G	-0.0146357	0.000214204		TGFB1	-0.0151019	0.000228068
76	IFNA1	0.018732	0.000350886		HLA.DPA1	-0.0103358	0.000106829		HMGB1	-0.0169041	0.000285749		NOS2	-0.00615955	3.79e-05		CXCR3	-0.0229827	0.000528203		HLA.C	-0.0201346	0.000405403		IL12RB2	0.0125072	0.000156429		FOXP3	0.00959801	9.21e-05		EBI3	-0.0146094	0.000213435		IL12RB1	-0.0127505	0.000162576
77	ETV5	0.01845	0.000340401		IL5	0.00985064	9.7e-05		CCR5	-0.0164348	0.000270104		IFNA2	-0.00596356	3.56e-05		JAK2	0.0208921	0.00043648		IL12RB1	-0.0157374	0.000247667		IL17A	0.0116621	0.000136005		MYB	0.00953341	9.09e-05		NOS2	0.0119435	0.000142647		IL5	0.0125477	0.000157445
78	IL4	0.017216	0.000296392		STAT4	-0.00944412	8.92e-05		CPM	0.0161231	0.000259953		PRF1	-0.00584795	3.42e-05		CCR5	0.0182313	0.000332382		IL12RB2	-0.0142374	0.000202704		CD8B	0.00931452	8.68e-05		CD2	0.00928713	8.63e-05		HLA.DMA	-0.0103324	0.000106757		EBI3	-0.0119414	0.000142596
79	ARG1	0.016881	0.000284967		IFNA1	0.00899768	8.1e-05		IL17F	-0.0161103	0.000259542		TYK2	-0.00559093	3.13e-05		IL5	-0.0174464	0.000304377		ICAM1	-0.013984	0.000195553		IL17F	0.00687875	4.73e-05		CCL17	0.00877154	7.69e-05		LYVE1	0.00995726	9.91e-05		TBX21	0.0105668	0.000111656
80	MAPK14	0.0143309	0.000205376		HLA.DMA	0.00836154	6.99e-05		HLA.B	0.0156739	0.000245672		EBI3	0.00533078	2.84e-05		FASLG	-0.016589	0.000275195		HMGB1	0.0137541	0.000189175		PRF1	-0.00665602	4.43e-05		CD3G	-0.00836765	7e-05		CCR5	0.00982865	9.66e-05		FASLG	-0.00962032	9.26e-05
81	HMGB1	0.0129355	0.000167327		CD4	0.00744596	5.54e-05		CCL17	0.0156537	0.000245039		HMGB1	-0.00487523	2.38e-05		PPARG	-0.0159007	0.000252832		GZMB	-0.0132502	0.000175568		ITGB2	0.00647713	4.2e-05		B2M	-0.0083193	6.92e-05		ITGB2	0.00969783	9.4e-05		FAS	-0.00909948	8.28e-05
82	MAPK8	0.00995428	9.91e-05		CD247	0.00713266	5.09e-05		CD14	0.0150148	0.000225443		IL12RB2	0.00480578	2.31e-05		IFNA1	-0.0152392	0.000232234		EOMES	-0.0117094	0.000137109		TRA.	-0.00628992	3.96e-05		HLA.DRA	-0.00769583	5.92e-05		IL18R1	0.00947756	8.98e-05		HLA.DOA	-0.00780366	6.09e-05
83	IL17F	-0.00921608	8.49e-05		CD8B	0.00659443	4.35e-05		CD8B	-0.0148892	0.000221689		CCR5	-0.00449783	2.02e-05		LYVE1	0.0144821	0.000209732		HIF1A	-0.0097551	9.52e-05		IFNA2	0.00444059	1.97e-05		IFNA1	0.00749842	5.62e-05		TRA.	0.00918731	8.44e-05		IL17A	-0.00752139	5.66e-05
84	TYK2	0.00773855	5.99e-05		IL23A	0.00519723	2.7e-05		IFNA2	0.00985794	9.72e-05		IL12RB1	-0.0043751	1.91e-05		IFNA2	-0.0127603	0.000162825		HLA.B	0.00878712	7.72e-05		IL12RB1	0.0038868	1.51e-05		ITGB2	0.00741848	5.5e-05		EOMES	0.0090631	8.21e-05		IL23A	-0.00582413	3.39e-05
85	CTNNB1	-0.00664788	4.42e-05		TBX21	-0.00511384	2.62e-05		IL12B	-0.00754362	5.69e-05		IL23A	0.00367405	1.35e-05		IL6	-0.0115142	0.000132577		IFNA1	-0.00809444	6.55e-05		CTNNB1	0.00376606	1.42e-05		STAT4	-0.0066293	4.39e-05		PRF1	-0.00901232	8.12e-05		ARG1	0.00555113	3.08e-05
86	THY1	0.00661631	4.38e-05		IL17F	-0.00456962	2.09e-05		CD163	0.00725293	5.26e-05		HLA.DMA	-0.00338495	1.15e-05		IDO1	-0.0115082	0.000132439		KLRC2	-0.00593875	3.53e-05		IFNA1	-0.00328633	1.08e-05		HLA.DMA	-0.00617823	3.82e-05		IL17F	-0.00883955	7.81e-05		CD3D	-0.00408695	1.67e-05
87	IL5	0.00627219	3.93e-05		NOS2	-0.00429577	1.85e-05		HLA.A	0.00694501	4.82e-05		JAK2	0.00219534	4.82e-06		IL12RB1	0.0103647	0.000107427		CTNNB1	-0.00550954	3.04e-05		KLRD1	0.00315326	9.94e-06		HLA.B	0.00601421	3.62e-05		FOXP3	-0.0072587	5.27e-05		HMGB1	0.00370126	1.37e-05
88	JUN	0.00601299	3.62e-05		KLRC3	-0.00360604	1.3e-05		IL17A	-0.00656386	4.31e-05		FOXP3	0.00158594	2.52e-06		KLRD1	0.00768632	5.91e-05		TRA.	-0.00540945	2.93e-05		IL12B	0.00191406	3.66e-06		IDO1	-0.00442666	1.96e-05		IL18	0.00587075	3.45e-05		GATA3	-0.00323741	1.05e-05
89	NOS2	0.00506418	2.56e-05		KLRC1	0.00176626	3.12e-06		KLRC2	0.00489433	2.4e-05		THY1	-0.00140522	1.97e-06		PRF1	0.00710735	5.05e-05		MKI67	0.00342767	1.17e-05		HLA.DPA1	0.00106831	1.14e-06		TIMP2	-0.00375799	1.41e-05		IFNA2	0.00518496	2.69e-05		PDCD1	-0.002302	5.3e-06
90	IFNA2	-0.00219273	4.81e-06		PTPRC	-0.0012671	1.61e-06		IL18R1	-0.00238636	5.69e-06		TBX21	0.00115611	1.34e-06		FOXP3	0.00517682	2.68e-05		MAPK14	-0.00338309	1.14e-05		CD4	-0.000454044	2.06e-07		IFNA2	-0.00156898	2.46e-06		IL17A	-0.00203842	4.16e-06		IFNA1	0.00214646	4.61e-06
91	IL17A	0.000216392	4.68e-08		MAPK14	-0.00115362	1.33e-06		IFNA1	-0.00139368	1.94e-06		RORA	-0.000795007	6.32e-07		IL18R1	-0.00482578	2.33e-05		HLA.A	-1.04e-05	1.09e-10		FOXP3	9.49e-05	9.01e-09		EBI3	0.000915199	8.38e-07		TYK2	-0.00134024	1.8e-06		CD8B	-0.000285863	8.17e-08
